# Supplementary material for: Extending the dynamic range of biomarker quantification through molecular equalization
Source: Nat Commun. 2023 Jul 13;14:4192. doi: 10.1038/s41467-023-39772-z (PMC10344875; doi:10.1038/s41467-023-39772-z)
Supplement: Supplementary file 4 — Source Data File [file 41467_2023_39772_MOESM4_ESM.xlsx]

## Sheet: Sequences
Target	Name	Protein Tag	Hyb oligo	Ordered Oligo	fulllength
IL-1ra	3' free PLA probe 1B	TGAGGC	CCTATCCCTG	/5AmMC6/AAAAATCGTCGGCAGCGTCAGATGTGTATAAGAGACAG(N:25252525)(N)(N)(N)(N)(N)(N)(N)(N)(N)TGAGGCCCTATCCCTG	/5AmMC6/AAAAATCGTCGGCAGCGTCAGATGTGTATAAGAGACAG(N:25252525)(N)(N)(N)(N)(N)(N)(N)(N)(N)TGAGGCCCTATCCCTG/5Phos/AGTCTATATGCCCGAT(N:25252525)(N)(N)(N)(N)(N)(N)(N)(N)(N)CTGTCTCTTATACACATCTCCGAGCCCACGAGACAAAAA/3AmMO/
	5' free PLA probe1B	CCCGAT	AGTCTATATG	/5Phos/AGTCTATATGCCCGAT(N:25252525)(N)(N)(N)(N)(N)(N)(N)(N)(N)CTGTCTCTTATACACATCTCCGAGCCCACGAGACAAAAA/3AmMO/
IL-6	3' free PLA probe 2D	CGTGGG	TATCCCTGAG	/5AmMC6/AAAAATCGTCGGCAGCGTCAGATGTGTATAAGAGACAG(N:25252525)(N)(N)(N)(N)(N)(N)(N)(N)(N)CGTGGGTATCCCTGAG	/5AmMC6/AAAAATCGTCGGCAGCGTCAGATGTGTATAAGAGACAG(N:25252525)(N)(N)(N)(N)(N)(N)(N)(N)(N)CGTGGGTATCCCTGAG/5Phos/TCTATATGATGACCTC(N:25252525)(N)(N)(N)(N)(N)(N)(N)(N)(N)CTGTCTCTTATACACATCTCCGAGCCCACGAGACAAAAA/3AmMO/
	5' free PLA probe2D	GACCTC	TCTATATGAT	/5Phos/TCTATATGATGACCTC(N:25252525)(N)(N)(N)(N)(N)(N)(N)(N)(N)CTGTCTCTTATACACATCTCCGAGCCCACGAGACAAAAA/3AmMO/
GFP	3' free PLA probe 3A	GTCTAC	ATCCCTGAGT	/5AmMC6/AAAAATCGTCGGCAGCGTCAGATGTGTATAAGAGACAG(N:25252525)(N)(N)(N)(N)(N)(N)(N)(N)(N)GTCTACATCCCTGAGT	/5AmMC6/AAAAATCGTCGGCAGCGTCAGATGTGTATAAGAGACAG(N:25252525)(N)(N)(N)(N)(N)(N)(N)(N)(N)GTCTACATCCCTGAGT/5Phos/CTATATGATGTAGATA(N:25252525)(N)(N)(N)(N)(N)(N)(N)(N)(N)CTGTCTCTTATACACATCTCCGAGCCCACGAGACAAAAA/3AmMO/
	5' free PLA probe3A	TAGATA	CTATATGATG	/5Phos/CTATATGATGTAGATA(N:25252525)(N)(N)(N)(N)(N)(N)(N)(N)(N)CTGTCTCTTATACACATCTCCGAGCCCACGAGACAAAAA/3AmMO/
GDF-15	3' free PLA probe 5A	CTGCCG	TATGATGACT	/5AmMC6/AAAAATCGTCGGCAGCGTCAGATGTGTATAAGAGACAG(N:25252525)(N)(N)(N)(N)(N)(N)(N)(N)(N)CTGCCGTATGATGACT	/5AmMC6/AAAAATCGTCGGCAGCGTCAGATGTGTATAAGAGACAG(N:25252525)(N)(N)(N)(N)(N)(N)(N)(N)(N)CTGCCGTATGATGACT/5Phos/ATCGTACCCTGCGACG(N:25252525)(N)(N)(N)(N)(N)(N)(N)(N)(N)CTGTCTCTTATACACATCTCCGAGCCCACGAGACAAAAA/3AmMO/
	5' free PLA probe5A	GCGACG	ATCGTACCCT	/5Phos/ATCGTACCCTGCGACG(N:25252525)(N)(N)(N)(N)(N)(N)(N)(N)(N)CTGTCTCTTATACACATCTCCGAGCCCACGAGACAAAAA/3AmMO/
CRP	3' free PLA probe 6A	TCTGGG	ATGATGACTA	/5AmMC6/AAAAATCGTCGGCAGCGTCAGATGTGTATAAGAGACAG(N:25252525)(N)(N)(N)(N)(N)(N)(N)(N)(N)TCTGGGATGATGACTA	/5AmMC6/AAAAATCGTCGGCAGCGTCAGATGTGTATAAGAGACAG(N:25252525)(N)(N)(N)(N)(N)(N)(N)(N)(N)TCTGGGATGATGACTA/5Phos/TCGTACCCTGTAGCAC(N:25252525)(N)(N)(N)(N)(N)(N)(N)(N)(N)CTGTCTCTTATACACATCTCCGAGCCCACGAGACAAAAA/3AmMO/
	5' free PLA probe6A	TAGCAC	TCGTACCCTG	/5Phos/TCGTACCCTGTAGCAC(N:25252525)(N)(N)(N)(N)(N)(N)(N)(N)(N)CTGTCTCTTATACACATCTCCGAGCCCACGAGACAAAAA/3AmMO/
Name	Sequence
Hyb_oligo	CAGGG/ideoxyU/ACGA/ideoxyU/AG/ideoxyU/CA/ideoxyU/CA/ideoxyU/A/ideoxyU/AGAC/ideoxyU/CAGGGA/ideoxyU/AGG
Univ RP	GTC TCG TGG GCT CGG AGA T
Univ FP	TCG TCG GCA GCG TCA GAT
CTRL_Oligo	AAAAATCGTCGGCAGCGTCAGATGTGTATAAGAGACAGNNNNNNNNNNTGTAGAGATGACTATCGTACCCTGCACGGTACNNNNNNNNNNCTGTCTCTTATACACATCTCCGAGCCCACGAGACAAAAA
Modification Code	Modification Full Name
/5AmMC6/	5’ Amino Modifier C6
/5Phos/	5’ Phosphorylation
/3AmMO/	3’ Amino Modifier
N:25252525	Unique Hand mix ratio 25% per nucleotide
/ideoxyU/	Int deoxyUridine

## Sheet: Fig 3a
	Unnamed: 0	Well	Fluor	Content	Probe	Target	End RFU	Call	Sample Type	CallType	Is Control	Cqs	dna_conc	dna_conc_M	Targetp1	date	Depletant	[Probe] pM
12	12	B01	SYBR	GDF15	250	45	8086.84	0	ControlPositive	NoCall	FALSE	18.5352	309.018	3.09018e-13	45.001	experiment	0	250.0 pM
13	13	B02	SYBR	GDF15	250	45	7647.32	0	ControlPositive	NoCall	FALSE	15.4697	2866.39	2.86639e-12	45.001	experiment	0	250.0 pM
14	14	B03	SYBR	GDF15	250	45	9614.29	(+) Positive	ControlPositive	Positive	FALSE	15.0053	4016.7	4.0167e-12	45.001	experiment	0	250.0 pM
15	15	B04	SYBR	GDF15	250	11.25	9306.22	0	ControlPositive	NoCall	FALSE	17.1438	849.254	8.49254e-13	11.251	experiment	0	250.0 pM
16	16	B05	SYBR	GDF15	250	11.25	8203.33	0	ControlPositive	NoCall	FALSE	16.5842	1275.37	1.27537e-12	11.251	experiment	0	250.0 pM
17	17	B06	SYBR	GDF15	250	11.25	8692.2	0	ControlPositive	NoCall	FALSE	17.1531	843.572	8.43572e-13	11.251	experiment	0	250.0 pM
18	18	B07	SYBR	GDF15	250	2.8125	10478.7	(+) Positive	ControlPositive	Positive	FALSE	18.8401	247.615	2.47615e-13	2.8135	experiment	0	250.0 pM
19	19	B08	SYBR	GDF15	250	2.8125	9202.42	0	ControlPositive	NoCall	FALSE	19.1544	197.052	1.97052e-13	2.8135	experiment	0	250.0 pM
20	20	B09	SYBR	GDF15	250	2.8125	9798.03	(+) Positive	ControlPositive	Positive	FALSE	19.006	219.493	2.19493e-13	2.8135	experiment	0	250.0 pM
21	21	B10	SYBR	GDF15	250	0.703125	9679.49	(+) Positive	ControlPositive	Positive	FALSE	20.8068	59.3112	5.93112e-14	0.704125	experiment	0	250.0 pM
22	22	B11	SYBR	GDF15	250	0.703125	10437.1	(+) Positive	ControlPositive	Positive	FALSE	21.0708	48.9587	4.89587e-14	0.704125	experiment	0	250.0 pM
23	23	B12	SYBR	GDF15	250	0.703125	9730.08	(+) Positive	ControlPositive	Positive	FALSE	20.7758	60.663	6.0663e-14	0.704125	experiment	0	250.0 pM
72	0	A01	SYBR	GDF15	10	45	5451.28	0	ControlPositive	NoCall	FALSE	19.9785	108.271	1.08271e-13	45.001	experiment	0	10.0 pM
73	1	A02	SYBR	GDF15	10	45	8882.15	0	ControlPositive	NoCall	FALSE	20.4184	78.6512	7.86512e-14	45.001	experiment	0	10.0 pM
74	2	A03	SYBR	GDF15	10	45	9022.01	(+) Positive	ControlPositive	Positive	FALSE	20.7494	61.838	6.1838e-14	45.001	experiment	0	10.0 pM
75	3	A04	SYBR	GDF15	10	11.25	9034.64	(+) Positive	ControlPositive	Positive	FALSE	22.3403	19.4635	1.94635e-14	11.251	experiment	0	10.0 pM
76	4	A05	SYBR	GDF15	10	11.25	8739.97	0	ControlPositive	NoCall	FALSE	22.5285	16.9769	1.69769e-14	11.251	experiment	0	10.0 pM
77	5	A06	SYBR	GDF15	10	11.25	8843.22	0	ControlPositive	NoCall	FALSE	22.4939	17.409	1.7409e-14	11.251	experiment	0	10.0 pM
78	6	A07	SYBR	GDF15	10	2.8125	8182.77	0	ControlPositive	NoCall	FALSE	25.1288	2.56621	2.56621e-15	2.8135	experiment	0	10.0 pM
79	7	A08	SYBR	GDF15	10	2.8125	8773.79	0	ControlPositive	NoCall	FALSE	25.1796	2.47327	2.47327e-15	2.8135	experiment	0	10.0 pM
80	8	A09	SYBR	GDF15	10	2.8125	9197.65	(+) Positive	ControlPositive	Positive	FALSE	25.2039	2.42996	2.42996e-15	2.8135	experiment	0	10.0 pM
81	9	A10	SYBR	GDF15	10	0.703125	7577.69	0	ControlPositive	NoCall	FALSE	27.6569	0.408805	4.08805e-16	0.704125	experiment	0	10.0 pM
82	10	A11	SYBR	GDF15	10	0.703125	8689.81	0	ControlPositive	NoCall	FALSE	27.5143	0.453439	4.53439e-16	0.704125	experiment	0	10.0 pM
83	11	A12	SYBR	GDF15	10	0.703125	7618.75	0	ControlPositive	NoCall	FALSE	27.4229	0.484581	4.84581e-16	0.704125	experiment	0	10.0 pM
84	12	B01	SYBR	GDF15	1	45	8916.33	0	ControlPositive	NoCall	FALSE	27.5805	0.432131	4.32131e-16	45.001	experiment	0	1.0 pM
85	13	B02	SYBR	GDF15	1	45	8757.35	0	ControlPositive	NoCall	FALSE	27.8259	0.361578	3.61578e-16	45.001	experiment	0	1.0 pM
86	14	B03	SYBR	GDF15	1	45	8751.42	0	ControlPositive	NoCall	FALSE	27.1167	0.605297	6.05297e-16	45.001	experiment	0	1.0 pM
87	15	B04	SYBR	GDF15	1	11.25	8486.1	0	ControlPositive	NoCall	FALSE	28.8641	0.170044	1.70044e-16	11.251	experiment	0	1.0 pM
88	16	B05	SYBR	GDF15	1	11.25	6943.6	0	ControlPositive	NoCall	FALSE	29.1399	0.139164	1.39164e-16	11.251	experiment	0	1.0 pM
89	17	B06	SYBR	GDF15	1	11.25	7954.35	0	ControlPositive	NoCall	FALSE	29.0414	0.14949	1.4949e-16	11.251	experiment	0	1.0 pM
90	18	B07	SYBR	GDF15	1	2.8125	8372.07	0	ControlPositive	NoCall	FALSE	31.8027	0.0201029	2.01029e-17	2.8135	experiment	0	1.0 pM
91	19	B08	SYBR	GDF15	1	2.8125	8221.16	0	ControlPositive	NoCall	FALSE	32.1648	0.0154521	1.54521e-17	2.8135	experiment	0	1.0 pM
92	20	B09	SYBR	GDF15	1	2.8125	8700.48	0	ControlPositive	NoCall	FALSE	32.1423	0.0157072	1.57072e-17	2.8135	experiment	0	1.0 pM
93	21	B10	SYBR	GDF15	1	0.703125	8339.76	0	ControlPositive	NoCall	FALSE	34.7394	0.00237985	2.37985e-18	0.704125	experiment	0	1.0 pM
94	22	B11	SYBR	GDF15	1	0.703125	8067.74	0	ControlPositive	NoCall	FALSE	34.3648	0.00312428	3.12428e-18	0.704125	experiment	0	1.0 pM
95	23	B12	SYBR	GDF15	1	0.703125	7518.56	0	ControlPositive	NoCall	FALSE	33.5048	0.00583641	5.83641e-18	0.704125	experiment	0	1.0 pM
96	24	C01	SYBR	GDF15	0.1	45	8771.1	0	ControlPositive	NoCall	FALSE	33.3367	0.00659449	6.59449e-18	45.001	experiment	0	0.1 pM
97	25	C02	SYBR	GDF15	0.1	45	8853.34	0	ControlPositive	NoCall	FALSE	33.3393	0.00658207	6.58207e-18	45.001	experiment	0	0.1 pM
98	26	C03	SYBR	GDF15	0.1	45	8973.32	(+) Positive	ControlPositive	Positive	FALSE	33.5809	0.00552256	5.52256e-18	45.001	experiment	0	0.1 pM
99	27	C04	SYBR	GDF15	0.1	11.25	8004.88	0	ControlPositive	NoCall	FALSE	34.6484	0.00254249	2.54249e-18	11.251	experiment	0	0.1 pM
100	28	C05	SYBR	GDF15	0.1	11.25	8352.42	0	ControlPositive	NoCall	FALSE	35.3509	0.00152611	1.52611e-18	11.251	experiment	0	0.1 pM
101	29	C06	SYBR	GDF15	0.1	11.25	8349.04	0	ControlPositive	NoCall	FALSE	33.9996	0.0040739	4.0739e-18	11.251	experiment	0	0.1 pM
102	30	C07	SYBR	GDF15	0.1	2.8125	7929.92	0	ControlPositive	NoCall	FALSE	37.3812	0.00034907	3.4907e-19	2.8135	experiment	0	0.1 pM
103	31	C08	SYBR	GDF15	0.1	2.8125	8985.3	(+) Positive	ControlPositive	Positive	FALSE	35.7766	0.00112007	1.12007e-18	2.8135	experiment	0	0.1 pM
104	32	C09	SYBR	GDF15	0.1	2.8125	9268.17	(+) Positive	ControlPositive	Positive	FALSE	36.6575	0.000590568	5.90568e-19	2.8135	experiment	0	0.1 pM
105	33	C10	SYBR	GDF15	0.1	0.703125	8727.27	0	ControlPositive	NoCall	FALSE	35.0856	0.00185061	1.85061e-18	0.704125	experiment	0	0.1 pM
106	34	C11	SYBR	GDF15	0.1	0.703125	8525.8	0	ControlPositive	NoCall	FALSE	35.1659	0.00174573	1.74573e-18	0.704125	experiment	0	0.1 pM
107	35	C12	SYBR	GDF15	0.1	0.703125	8094.16	0	ControlPositive	NoCall	FALSE	35.8771	0.00104117	1.04117e-18	0.704125	experiment	0	0.1 pM
147	75	G04	SYBR	GDF15	1	0	7937.15	0	ControlNegative	Negative	TRUE	33.2496	0.00702549	7.02549e-18	0.001	experiment	0	1.0 pM
148	76	G05	SYBR	GDF15	1	0	7709.38	0	ControlNegative	Negative	TRUE	33.3002	0.00677169	6.77169e-18	0.001	experiment	0	1.0 pM
149	77	G06	SYBR	GDF15	1	0	7343.32	0	ControlNegative	Negative	TRUE	34.2806	0.00332159	3.32159e-18	0.001	experiment	0	1.0 pM
180	24	C01	SYBR	GDF15	10	45	8564.08	0	ControlPositive	Unassigned	FALSE	22.1469	22.4002	2.24002e-14	45.001	experiment	0	10.0 pM
181	25	C02	SYBR	GDF15	10	45	9027.75	0	ControlPositive	Unassigned	FALSE	21.6955	31.0957	3.10957e-14	45.001	experiment	0	10.0 pM
182	26	C03	SYBR	GDF15	10	45	9125.03	0	ControlPositive	Unassigned	FALSE	21.6598	31.9134	3.19134e-14	45.001	experiment	0	10.0 pM
183	27	C04	SYBR	GDF15	10	11.25	8015.86	0	ControlPositive	Unassigned	FALSE	23.619	7.68638	7.68638e-15	11.251	experiment	0	10.0 pM
184	28	C05	SYBR	GDF15	10	11.25	8460.84	0	ControlPositive	Unassigned	FALSE	24.3595	4.4881	4.4881e-15	11.251	experiment	0	10.0 pM
185	29	C06	SYBR	GDF15	10	11.25	8555.4	0	ControlPositive	Unassigned	FALSE	23.2913	9.75271	9.75271e-15	11.251	experiment	0	10.0 pM
186	30	C07	SYBR	GDF15	10	2.8125	8912.88	0	ControlPositive	Unassigned	FALSE	25.8688	1.49892	1.49892e-15	2.8135	experiment	0	10.0 pM
187	31	C08	SYBR	GDF15	10	2.8125	9196.64	0	ControlPositive	Unassigned	FALSE	26.5447	0.917261	9.17261e-16	2.8135	experiment	0	10.0 pM
188	32	C09	SYBR	GDF15	10	2.8125	9401.02	0	ControlPositive	Unassigned	FALSE	26.6882	0.826444	8.26444e-16	2.8135	experiment	0	10.0 pM
189	33	C10	SYBR	GDF15	10	0.703125	7501.1	0	ControlPositive	Unassigned	FALSE	29.9299	0.0783861	7.83861e-17	0.704125	experiment	0	10.0 pM
190	34	C11	SYBR	GDF15	10	0.703125	7600.31	0	ControlPositive	Unassigned	FALSE	29.0949	0.143793	1.43793e-16	0.704125	experiment	0	10.0 pM
191	35	C12	SYBR	GDF15	10	0.703125	7034.8	0	ControlPositive	Unassigned	FALSE	30.0995	0.0692985	6.92985e-17	0.704125	experiment	0	10.0 pM

## Sheet: Fig3b
	Unnamed: 0	Well	Fluor	Content	Probe	Target	Cqs	dna_conc	dna_conc_M	Targetp1	date	Depletant	[Probe] pM
0	0	A01	SYBR	CRP	250	12000	12.2205	30383.8	3.03838e-11	12000	experiment	0	250.0 pM
1	1	A02	SYBR	CRP	250	12000	11.2237	62693.5	6.26935e-11	12000	experiment	0	250.0 pM
2	2	A03	SYBR	CRP	250	12000	12.5693	23582	2.3582e-11	12000	experiment	0	250.0 pM
3	3	A04	SYBR	CRP	250	3000	11.6021	47621.6	4.76216e-11	3000	experiment	0	250.0 pM
4	4	A05	SYBR	CRP	250	3000	11.5721	48669.7	4.86697e-11	3000	experiment	0	250.0 pM
5	5	A06	SYBR	CRP	250	3000	12.2475	29795.2	2.97952e-11	3000	experiment	0	250.0 pM
6	6	A07	SYBR	CRP	250	750	13.4452	12479.1	1.24791e-11	750.001	experiment	0	250.0 pM
7	7	A08	SYBR	CRP	250	750	13.9328	8756.01	8.75601e-12	750.001	experiment	0	250.0 pM
8	8	A09	SYBR	CRP	250	750	14.6181	5321.8	5.3218e-12	750.001	experiment	0	250.0 pM
9	9	A10	SYBR	CRP	250	187	15.4919	2820.48	2.82048e-12	187.001	experiment	0	250.0 pM
10	10	A11	SYBR	CRP	250	187	15.3175	3201.5	3.2015e-12	187.001	experiment	0	250.0 pM
11	11	A12	SYBR	CRP	250	187	15.0901	3776.77	3.77677e-12	187.001	experiment	0	250.0 pM
156	0	A01	SYBR	CRP	0.43	12000	33.6093	0.0054097	5.4097e-18	12000	experiment	0	0.43 pM
157	1	A02	SYBR	CRP	0.43	12000	29.5647	0.102207	1.02207e-16	12000	experiment	0	0.43 pM
158	2	A03	SYBR	CRP	0.43	12000	29.5607	0.102509	1.02509e-16	12000	experiment	0	0.43 pM
159	3	A04	SYBR	CRP	0.43	3000	30.085	0.0700331	7.00331e-17	3000	experiment	0	0.43 pM
160	4	A05	SYBR	CRP	0.43	3000	29.6105	0.0988644	9.88644e-17	3000	experiment	0	0.43 pM
161	5	A06	SYBR	CRP	0.43	3000	30.4375	0.0542078	5.42078e-17	3000	experiment	0	0.43 pM
162	6	A07	SYBR	CRP	0.43	750	30.6657	0.0459264	4.59264e-17	750.001	experiment	0	0.43 pM
163	7	A08	SYBR	CRP	0.43	750	30.674	0.0456491	4.56491e-17	750.001	experiment	0	0.43 pM
164	8	A09	SYBR	CRP	0.43	750	30.881	0.0392743	3.92743e-17	750.001	experiment	0	0.43 pM
165	9	A10	SYBR	CRP	0.43	187	33.6269	0.00534094	5.34094e-18	187.001	experiment	0	0.43 pM
166	10	A11	SYBR	CRP	0.43	187	32.681	0.0106192	1.06192e-17	187.001	experiment	0	0.43 pM
167	11	A12	SYBR	CRP	0.43	187	33.4238	0.0061901	6.1901e-18	187.001	experiment	0	0.43 pM
240	0	A01	SYBR	CRP	0.809	12000	26.267	1.12232	1.12232e-15	12000	experiment	0	0.809 pM
241	1	A02	SYBR	CRP	0.809	12000	26.5952	0.884226	8.84226e-16	12000	experiment	0	0.809 pM
242	2	A03	SYBR	CRP	0.809	12000	26.3482	1.05801	1.05801e-15	12000	experiment	0	0.809 pM
243	3	A04	SYBR	CRP	0.809	3000	25.6284	1.78503	1.78503e-15	3000	experiment	0	0.809 pM
244	4	A05	SYBR	CRP	0.809	3000	27.5397	0.445158	4.45158e-16	3000	experiment	0	0.809 pM
245	5	A06	SYBR	CRP	0.809	3000	27.6249	0.418411	4.18411e-16	3000	experiment	0	0.809 pM
246	6	A07	SYBR	CRP	0.809	750	26.222	1.15966	1.15966e-15	750.001	experiment	0	0.809 pM
247	7	A08	SYBR	CRP	0.809	750	27.7018	0.395671	3.95671e-16	750.001	experiment	0	0.809 pM
248	8	A09	SYBR	CRP	0.809	750	26.9796	0.668703	6.68703e-16	750.001	experiment	0	0.809 pM
249	9	A10	SYBR	CRP	0.809	187	27.1977	0.570715	5.70715e-16	187.001	experiment	0	0.809 pM
250	10	A11	SYBR	CRP	0.809	187	27.8799	0.347663	3.47663e-16	187.001	experiment	0	0.809 pM
251	11	A12	SYBR	CRP	0.809	187	27.8785	0.348014	3.48014e-16	187.001	experiment	0	0.809 pM
252	12	B01	SYBR	CRP	3.93	12000	23.2891	9.76828	9.76828e-15	12000	experiment	0	3.93 pM
253	13	B02	SYBR	CRP	3.93	12000	23.2172	10.2927	1.02927e-14	12000	experiment	0	3.93 pM
254	14	B03	SYBR	CRP	3.93	12000	23.1161	11.0766	1.10766e-14	12000	experiment	0	3.93 pM
255	15	B04	SYBR	CRP	3.93	3000	24.2452	4.87648	4.87648e-15	3000	experiment	0	3.93 pM
256	16	B05	SYBR	CRP	3.93	3000	22.2381	20.9643	2.09643e-14	3000	experiment	0	3.93 pM
257	17	B06	SYBR	CRP	3.93	3000	24.4427	4.22472	4.22472e-15	3000	experiment	0	3.93 pM
258	18	B07	SYBR	CRP	3.93	750	24.3484	4.52435	4.52435e-15	750.001	experiment	0	3.93 pM
259	19	B08	SYBR	CRP	3.93	750	24.0445	5.64229	5.64229e-15	750.001	experiment	0	3.93 pM
260	20	B09	SYBR	CRP	3.93	750	23.1446	10.8498	1.08498e-14	750.001	experiment	0	3.93 pM
261	21	B10	SYBR	CRP	3.93	187	25.3041	2.25926	2.25926e-15	187.001	experiment	0	3.93 pM
262	22	B11	SYBR	CRP	3.93	187	24.609	3.74382	3.74382e-15	187.001	experiment	0	3.93 pM
263	23	B12	SYBR	CRP	3.93	187	24.0008	5.82417	5.82417e-15	187.001	experiment	0	3.93 pM
336	0	A01	SYBR	CRP	3.93	12000	21.9903	25.0998	2.50998e-14	12000	experiment	0	3.93 pM
337	1	A02	SYBR	CRP	3.93	12000	21.9843	25.2094	2.52094e-14	12000	experiment	0	3.93 pM
338	2	A03	SYBR	CRP	3.93	12000	22.052	24.0001	2.40001e-14	12000	experiment	0	3.93 pM
339	3	A04	SYBR	CRP	3.93	2000	22.3358	19.5275	1.95275e-14	2000	experiment	0	3.93 pM
340	4	A05	SYBR	CRP	3.93	2000	22.1313	22.6562	2.26562e-14	2000	experiment	0	3.93 pM
341	5	A06	SYBR	CRP	3.93	2000	22.2612	20.615	2.0615e-14	2000	experiment	0	3.93 pM
342	6	A07	SYBR	CRP	3.93	333.333	23.6987	7.25384	7.25384e-15	333.334	experiment	0	3.93 pM
343	7	A08	SYBR	CRP	3.93	333.333	23.3934	9.05589	9.05589e-15	333.334	experiment	0	3.93 pM
344	8	A09	SYBR	CRP	3.93	333.333	23.6583	7.47002	7.47002e-15	333.334	experiment	0	3.93 pM
345	9	A10	SYBR	CRP	3.93	55.5556	25.4218	2.07406	2.07406e-15	55.5566	experiment	0	3.93 pM
346	10	A11	SYBR	CRP	3.93	55.5556	25.9753	1.38731	1.38731e-15	55.5566	experiment	0	3.93 pM
347	11	A12	SYBR	CRP	3.93	55.5556	25.6086	1.8109	1.8109e-15	55.5566	experiment	0	3.93 pM

## Sheet: Fig3c SI Fig 4
	Unnamed: 0	Well	Fluor	Content	Probe	Target	Cqs	dna_conc	dna_conc_M	Targetp1	date	Depletant	[Depletant] nM
252	12	B01	SYBR	CRP	3.93	12000	23.2891	9.76828	9.77e-15	12000	experiment	0	0.0 nM
253	13	B02	SYBR	CRP	3.93	12000	23.2172	10.2927	1.03e-14	12000	experiment	0	0.0 nM
254	14	B03	SYBR	CRP	3.93	12000	23.1161	11.0766	1.11e-14	12000	experiment	0	0.0 nM
255	15	B04	SYBR	CRP	3.93	3000	24.2452	4.87648	4.88e-15	3000	experiment	0	0.0 nM
256	16	B05	SYBR	CRP	3.93	3000	22.2381	20.9643	2.1e-14	3000	experiment	0	0.0 nM
257	17	B06	SYBR	CRP	3.93	3000	24.4427	4.22472	4.22e-15	3000	experiment	0	0.0 nM
258	18	B07	SYBR	CRP	3.93	750	24.3484	4.52435	4.52e-15	750.001	experiment	0	0.0 nM
259	19	B08	SYBR	CRP	3.93	750	24.0445	5.64229	5.64e-15	750.001	experiment	0	0.0 nM
260	20	B09	SYBR	CRP	3.93	750	23.1446	10.8498	1.08e-14	750.001	experiment	0	0.0 nM
261	21	B10	SYBR	CRP	3.93	187	25.3041	2.25926	2.26e-15	187.001	experiment	0	0.0 nM
262	22	B11	SYBR	CRP	3.93	187	24.609	3.74382	3.74e-15	187.001	experiment	0	0.0 nM
263	23	B12	SYBR	CRP	3.93	187	24.0008	5.82417	5.82e-15	187.001	experiment	0	0.0 nM
264	24	C01	SYBR	CRP	3.93	12000	25.6171	1.79967	1.8e-15	12000	experiment	50	50.0 nM
265	25	C02	SYBR	CRP	3.93	12000	25.7676	1.61324	1.61e-15	12000	experiment	50	50.0 nM
266	26	C03	SYBR	CRP	3.93	12000	25.4163	2.08241	2.08e-15	12000	experiment	50	50.0 nM
267	27	C04	SYBR	CRP	3.93	3000	25.4862	1.97922	1.98e-15	3000	experiment	50	50.0 nM
268	28	C05	SYBR	CRP	3.93	3000	27.1479	0.591754	5.92e-16	3000	experiment	50	50.0 nM
269	29	C06	SYBR	CRP	3.93	3000	27.4425	0.477738	4.78e-16	3000	experiment	50	50.0 nM
270	30	C07	SYBR	CRP	3.93	750	29.665	0.0950258	9.5e-17	750.001	experiment	50	50.0 nM
271	31	C08	SYBR	CRP	3.93	750	27.7678	0.377164	3.77e-16	750.001	experiment	50	50.0 nM
272	32	C09	SYBR	CRP	3.93	750	27.4992	0.458444	4.58e-16	750.001	experiment	50	50.0 nM
273	33	C10	SYBR	CRP	3.93	187	32.0676	0.0165827	1.66e-17	187.001	experiment	50	50.0 nM
274	34	C11	SYBR	CRP	3.93	187	31.0919	0.0336943	3.37e-17	187.001	experiment	50	50.0 nM
275	35	C12	SYBR	CRP	3.93	187	31.2662	0.0296862	2.97e-17	187.001	experiment	50	50.0 nM
336	0	A01	SYBR	CRP	3.93	12000	21.9903	25.0998	2.51e-14	12000	experiment	0	0.0 nM
337	1	A02	SYBR	CRP	3.93	12000	21.9843	25.2094	2.52e-14	12000	experiment	0	0.0 nM
338	2	A03	SYBR	CRP	3.93	12000	22.052	24.0001	2.4e-14	12000	experiment	0	0.0 nM
339	3	A04	SYBR	CRP	3.93	2000	22.3358	19.5275	1.95e-14	2000	experiment	0	0.0 nM
340	4	A05	SYBR	CRP	3.93	2000	22.1313	22.6562	2.27e-14	2000	experiment	0	0.0 nM
341	5	A06	SYBR	CRP	3.93	2000	22.2612	20.615	2.06e-14	2000	experiment	0	0.0 nM
342	6	A07	SYBR	CRP	3.93	333.333	23.6987	7.25384	7.25e-15	333.334	experiment	0	0.0 nM
343	7	A08	SYBR	CRP	3.93	333.333	23.3934	9.05589	9.06e-15	333.334	experiment	0	0.0 nM
344	8	A09	SYBR	CRP	3.93	333.333	23.6583	7.47002	7.47e-15	333.334	experiment	0	0.0 nM
345	9	A10	SYBR	CRP	3.93	55.5556	25.4218	2.07406	2.07e-15	55.5566	experiment	0	0.0 nM
346	10	A11	SYBR	CRP	3.93	55.5556	25.9753	1.38731	1.39e-15	55.5566	experiment	0	0.0 nM
347	11	A12	SYBR	CRP	3.93	55.5556	25.6086	1.8109	1.81e-15	55.5566	experiment	0	0.0 nM
348	12	B01	SYBR	CRP	3.93	12000	23.1854	10.5328	1.05e-14	12000	experiment	5	5.0 nM
349	13	B02	SYBR	CRP	3.93	12000	23.3215	9.54154	9.54e-15	12000	experiment	5	5.0 nM
350	14	B03	SYBR	CRP	3.93	12000	23.2548	10.0149	1e-14	12000	experiment	5	5.0 nM
351	15	B04	SYBR	CRP	3.93	2000	24.2219	4.95997	4.96e-15	2000	experiment	5	5.0 nM
352	16	B05	SYBR	CRP	3.93	2000	24.1646	5.17087	5.17e-15	2000	experiment	5	5.0 nM
353	17	B06	SYBR	CRP	3.93	2000	24.3259	4.59895	4.6e-15	2000	experiment	5	5.0 nM
354	18	B07	SYBR	CRP	3.93	333.333	28.4427	0.23096	2.31e-16	333.334	experiment	5	5.0 nM
355	19	B08	SYBR	CRP	3.93	333.333	27.462	0.470997	4.71e-16	333.334	experiment	5	5.0 nM
356	20	B09	SYBR	CRP	3.93	333.333	26.7968	0.763701	7.64e-16	333.334	experiment	5	5.0 nM
357	21	B10	SYBR	CRP	3.93	55.5556	30.9299	0.0379043	3.79e-17	55.5566	experiment	5	5.0 nM
358	22	B11	SYBR	CRP	3.93	55.5556	30.3451	0.0579743	5.8e-17	55.5566	experiment	5	5.0 nM
359	23	B12	SYBR	CRP	3.93	55.5556	31.6483	0.0224904	2.25e-17	55.5566	experiment	5	5.0 nM
360	24	C01	SYBR	CRP	3.93	12000	27.1853	0.57588	5.76e-16	12000	experiment	50	50.0 nM
361	25	C02	SYBR	CRP	3.93	12000	26.7876	0.768822	7.69e-16	12000	experiment	50	50.0 nM
362	26	C03	SYBR	CRP	3.93	12000	26.6835	0.829246	8.29e-16	12000	experiment	50	50.0 nM
363	27	C04	SYBR	CRP	3.93	2000	28.3368	0.249434	2.49e-16	2000	experiment	50	50.0 nM
364	28	C05	SYBR	CRP	3.93	2000	28.4684	0.226701	2.27e-16	2000	experiment	50	50.0 nM
365	29	C06	SYBR	CRP	3.93	2000	28.1896	0.277603	2.78e-16	2000	experiment	50	50.0 nM
366	30	C07	SYBR	CRP	3.93	333.333	31.0115	0.035721	3.57e-17	333.334	experiment	50	50.0 nM
367	31	C08	SYBR	CRP	3.93	333.333	31.5969	0.0233449	2.33e-17	333.334	experiment	50	50.0 nM
368	32	C09	SYBR	CRP	3.93	333.333	31.1871	0.0314435	3.14e-17	333.334	experiment	50	50.0 nM
369	33	C10	SYBR	CRP	3.93	55.5556	35.6802	0.00120136	1.2e-18	55.5566	experiment	50	50.0 nM
370	34	C11	SYBR	CRP	3.93	55.5556	36.0155	0.00094161	9.42e-19	55.5566	experiment	50	50.0 nM
371	35	C12	SYBR	CRP	3.93	55.5556	36.6581	0.00059033	5.9e-19	55.5566	experiment	50	50.0 nM
372	36	D01	SYBR	CRP	3.93	12000	31.3729	0.0274723	2.75e-17	12000	experiment	500	500.0 nM
373	37	D02	SYBR	CRP	3.93	12000	31.7942	0.020228	2.02e-17	12000	experiment	500	500.0 nM
374	38	D03	SYBR	CRP	3.93	12000	34.035	0.00397039	3.97e-18	12000	experiment	500	500.0 nM
375	39	D04	SYBR	CRP	3.93	2000	33.2412	0.00706851	7.07e-18	2000	experiment	500	500.0 nM
376	40	D05	SYBR	CRP	3.93	2000	34.2116	0.00349218	3.49e-18	2000	experiment	500	500.0 nM
377	41	D06	SYBR	CRP	3.93	2000	34.4031	0.00303871	3.04e-18	2000	experiment	500	500.0 nM
378	42	D07	SYBR	CRP	3.93	333.333	38.3763	0.00016939	1.69e-19	333.334	experiment	500	500.0 nM
379	43	D08	SYBR	CRP	3.93	333.333	36.6477	0.00059481	5.95e-19	333.334	experiment	500	500.0 nM
380	44	D09	SYBR	CRP	3.93	333.333	45.3565	1.06e-06	1.06e-21	333.334	experiment	500	500.0 nM
381	45	D10	SYBR	CRP	3.93	55.5556	46.4334	4.86e-07	4.86e-22	55.5566	experiment	500	500.0 nM
382	46	D11	SYBR	CRP	3.93	55.5556	39.7005	6.47e-05	6.47e-20	55.5566	experiment	500	500.0 nM
383	47	D12	SYBR	CRP	3.93	55.5556	36.87	0.00050608	5.06e-19	55.5566	experiment	500	500.0 nM

## Sheet: Fig3c-d SI Fig 5
Content	Target	Probe	date	Tuning Stage	dna_conc_M	[DNA] fM
CRP	12000	250	experiment	Pre-Tuning	3.04e-11	30383.8
CRP	12000	250	experiment	Pre-Tuning	6.27e-11	62693.5
CRP	12000	250	experiment	Pre-Tuning	2.36e-11	23582
CRP	3000	250	experiment	Pre-Tuning	4.76e-11	47621.6
CRP	3000	250	experiment	Pre-Tuning	4.87e-11	48669.7
CRP	3000	250	experiment	Pre-Tuning	2.98e-11	29795.2
CRP	750	250	experiment	Pre-Tuning	1.25e-11	12479.1
CRP	750	250	experiment	Pre-Tuning	8.76e-12	8756.01
CRP	750	250	experiment	Pre-Tuning	5.32e-12	5321.8
CRP	187	250	experiment	Pre-Tuning	2.82e-12	2820.48
CRP	187	250	experiment	Pre-Tuning	3.2e-12	3201.5
CRP	187	250	experiment	Pre-Tuning	3.78e-12	3776.77
GDF15	45	250	experiment	Pre-Tuning	3.09e-13	309.018
GDF15	45	250	experiment	Pre-Tuning	2.87e-12	2866.39
GDF15	45	250	experiment	Pre-Tuning	4.02e-12	4016.7
GDF15	11.25	250	experiment	Pre-Tuning	8.49e-13	849.254
GDF15	11.25	250	experiment	Pre-Tuning	1.28e-12	1275.37
GDF15	11.25	250	experiment	Pre-Tuning	8.44e-13	843.572
GDF15	2.8125	250	experiment	Pre-Tuning	2.48e-13	247.615
GDF15	2.8125	250	experiment	Pre-Tuning	1.97e-13	197.052
GDF15	2.8125	250	experiment	Pre-Tuning	2.19e-13	219.493
GDF15	0.703125	250	experiment	Pre-Tuning	5.93e-14	59.3112
GDF15	0.703125	250	experiment	Pre-Tuning	4.9e-14	48.9587
GDF15	0.703125	250	experiment	Pre-Tuning	6.07e-14	60.663
IL1ra	12	250	experiment	Pre-Tuning	1.77e-13	177.474
IL1ra	12	250	experiment	Pre-Tuning	1.34e-12	1336.63
IL1ra	12	250	experiment	Pre-Tuning	1.71e-12	1713.48
IL1ra	3	250	experiment	Pre-Tuning	2.82e-13	281.618
IL1ra	3	250	experiment	Pre-Tuning	1.89e-13	189.474
IL1ra	3	250	experiment	Pre-Tuning	1.01e-13	101.282
IL1ra	0.75	250	experiment	Pre-Tuning	1.99e-14	19.9121
IL1ra	0.75	250	experiment	Pre-Tuning	1.66e-14	16.5883
IL1ra	0.75	250	experiment	Pre-Tuning	1.43e-14	14.3124
IL1ra	0.1875	250	experiment	Pre-Tuning	5.35e-15	5.3532
IL1ra	0.1875	250	experiment	Pre-Tuning	5.86e-15	5.85822
IL1ra	0.1875	250	experiment	Pre-Tuning	2.82e-15	2.81616
IL6	0.15	250	experiment	Pre-Tuning	2.05e-14	20.5372
IL6	0.15	250	experiment	Pre-Tuning	2.46e-14	24.5989
IL6	0.15	250	experiment	Pre-Tuning	1.52e-14	15.165
IL6	0.0375	250	experiment	Pre-Tuning	6.84e-15	6.83594
IL6	0.0375	250	experiment	Pre-Tuning	3.84e-15	3.83505
IL6	0.0375	250	experiment	Pre-Tuning	4.71e-15	4.70817
IL6	0.009375	250	experiment	Pre-Tuning	2.44e-16	0.243542
IL6	0.009375	250	experiment	Pre-Tuning	1.66e-15	1.66328
IL6	0.009375	250	experiment	Pre-Tuning	1.16e-15	1.16404
IL6	0.00234375	250	experiment	Pre-Tuning	4.43e-15	4.42549
IL6	0.00234375	250	experiment	Pre-Tuning	5.9e-16	0.58966
IL6	0.00234375	250	experiment	Pre-Tuning	1.15e-14	11.5208
GDF15	45	10	experiment	Post-Tuning	1.08e-13	108.271
GDF15	45	10	experiment	Post-Tuning	7.87e-14	78.6512
GDF15	45	10	experiment	Post-Tuning	6.18e-14	61.838
GDF15	11.25	10	experiment	Post-Tuning	1.95e-14	19.4635
GDF15	11.25	10	experiment	Post-Tuning	1.7e-14	16.9769
GDF15	11.25	10	experiment	Post-Tuning	1.74e-14	17.409
GDF15	2.8125	10	experiment	Post-Tuning	2.57e-15	2.56621
GDF15	2.8125	10	experiment	Post-Tuning	2.47e-15	2.47327
GDF15	2.8125	10	experiment	Post-Tuning	2.43e-15	2.42996
GDF15	0.703125	10	experiment	Post-Tuning	4.09e-16	0.408805
GDF15	0.703125	10	experiment	Post-Tuning	4.53e-16	0.453439
GDF15	0.703125	10	experiment	Post-Tuning	4.85e-16	0.484581
GDF15	45	10	experiment	Post-Tuning	2.24e-14	22.4002
GDF15	45	10	experiment	Post-Tuning	3.11e-14	31.0957
GDF15	45	10	experiment	Post-Tuning	3.19e-14	31.9134
GDF15	11.25	10	experiment	Post-Tuning	7.69e-15	7.68638
GDF15	11.25	10	experiment	Post-Tuning	4.49e-15	4.4881
GDF15	11.25	10	experiment	Post-Tuning	9.75e-15	9.75271
GDF15	2.8125	10	experiment	Post-Tuning	1.5e-15	1.49892
GDF15	2.8125	10	experiment	Post-Tuning	9.17e-16	0.917261
GDF15	2.8125	10	experiment	Post-Tuning	8.26e-16	0.826444
GDF15	0.703125	10	experiment	Post-Tuning	7.84e-17	0.0783861
GDF15	0.703125	10	experiment	Post-Tuning	1.44e-16	0.143793
GDF15	0.703125	10	experiment	Post-Tuning	6.93e-17	0.0692985
IL6	0.15	372	experiment	Post-Tuning	4.85e-15	4.84961
IL6	0.15	372	experiment	Post-Tuning	3.94e-15	3.94201
IL6	0.15	372	experiment	Post-Tuning	6.05e-15	6.04723
IL6	0.0375	372	experiment	Post-Tuning	2.23e-15	2.23423
IL6	0.0375	372	experiment	Post-Tuning	2.35e-15	2.34772
IL6	0.0375	372	experiment	Post-Tuning	2.49e-15	2.48725
IL6	0.009375	372	experiment	Post-Tuning	2.78e-16	0.277831
IL6	0.009375	372	experiment	Post-Tuning	4.85e-16	0.484944
IL6	0.009375	372	experiment	Post-Tuning	7.39e-16	0.739091
IL6	0.00234375	372	experiment	Post-Tuning	2.31e-16	0.230858
IL6	0.00234375	372	experiment	Post-Tuning	1.25e-16	0.124883
IL6	0.00234375	372	experiment	Post-Tuning	3.76e-16	0.376256
IL1ra	12	21.6	experiment	Post-Tuning	1.28e-14	12.7514
IL1ra	12	21.6	experiment	Post-Tuning	7.12e-15	7.12136
IL1ra	12	21.6	experiment	Post-Tuning	3.77e-15	3.77245
IL1ra	3	21.6	experiment	Post-Tuning	3.51e-16	0.351421
IL1ra	3	21.6	experiment	Post-Tuning	4.54e-16	0.453853
IL1ra	3	21.6	experiment	Post-Tuning	6.16e-16	0.615679
IL1ra	0.75	21.6	experiment	Post-Tuning	9e-17	0.0900487
IL1ra	0.75	21.6	experiment	Post-Tuning	1.89e-16	0.188919
IL1ra	0.75	21.6	experiment	Post-Tuning	5.08e-17	0.0508056
IL1ra	0.1875	21.6	experiment	Post-Tuning	3.68e-17	0.036794
IL1ra	0.1875	21.6	experiment	Post-Tuning	2.65e-17	0.0265093
IL1ra	0.1875	21.6	experiment	Post-Tuning	3.12e-17	0.0312404
CRP	12000	3.93	experiment	Post-Tuning	1.05e-14	10.5328
CRP	12000	3.93	experiment	Post-Tuning	9.54e-15	9.54154
CRP	12000	3.93	experiment	Post-Tuning	1e-14	10.0149
CRP	2000	3.93	experiment	Post-Tuning	4.96e-15	4.95997
CRP	2000	3.93	experiment	Post-Tuning	5.17e-15	5.17087
CRP	2000	3.93	experiment	Post-Tuning	4.6e-15	4.59895
CRP	333.333	3.93	experiment	Post-Tuning	2.31e-16	0.23096
CRP	333.333	3.93	experiment	Post-Tuning	4.71e-16	0.470997
CRP	333.333	3.93	experiment	Post-Tuning	7.64e-16	0.763701
CRP	55.5556	3.93	experiment	Post-Tuning	3.79e-17	0.0379043
CRP	55.5556	3.93	experiment	Post-Tuning	5.8e-17	0.0579743
CRP	55.5556	3.93	experiment	Post-Tuning	2.25e-17	0.0224904

## Sheet: Fig 4a-b SI Fig 6
File	Target	total count	MBC count	max count	single count	double count	Conc	media	multiplex	standard
SN-A1.fasta	CRP	26825	15704	10	9092	3797	12150	Buffer	TRUE	1
SN-A10.fasta	CRP	143870	29440	36	10098	2574	12150	Buffer	FALSE	CRPonly
SN-A11.fasta	CRP	152178	26628	42	9427	1783	12150	Buffer	FALSE	CRPonly
SN-A12.fasta	CRP	136008	23893	46	8651	1640	12150	Buffer	FALSE	CRPonly
SN-A2.fasta	CRP	35358	18625	12	9564	4727	12150	Buffer	TRUE	1
SN-A3.fasta	CRP	32126	17327	11	9281	4219	12150	Buffer	TRUE	1
SN-A4.fasta	CRP	38047	23998	9	14786	5885	12150	Chicken	TRUE	1
SN-A5.fasta	CRP	53145	28642	11	15149	7059	12150	Chicken	TRUE	1
SN-A6.fasta	CRP	36371	23547	8	15005	5538	12150	Chicken	TRUE	1
SN-A7.fasta	CRP	33584	13091	18	5528	2588	12150	Human	TRUE	1
SN-A8.fasta	CRP	30055	15079	12	7463	3635	12150	Human	TRUE	1
SN-A9.fasta	CRP	30151	15612	13	7916	3882	12150	Human	TRUE	1
SN-B1.fasta	CRP	36920	14221	20	5624	2924	4050	Buffer	TRUE	2
SN-B2.fasta	CRP	51587	18095	19	6828	3346	4050	Buffer	TRUE	2
SN-B3.fasta	CRP	45997	15866	16	5993	2798	4050	Buffer	TRUE	2
SN-B4.fasta	CRP	57242	21368	17	8201	4137	4050	Chicken	TRUE	2
SN-B5.fasta	CRP	83091	28081	21	10378	4907	4050	Chicken	TRUE	2
SN-B6.fasta	CRP	61040	25817	15	10823	5746	4050	Chicken	TRUE	2
SN-B7.fasta	CRP	55174	16140	23	5838	2442	4050	Human	TRUE	2
SN-B8.fasta	CRP	49938	20741	16	8703	4566	4050	Human	TRUE	2
SN-B9.fasta	CRP	53531	21123	16	8404	4423	4050	Human	TRUE	2
SN-C1.fasta	CRP	19436	4978	22	1705	632	1350	Buffer	TRUE	3
SN-C2.fasta	CRP	20380	5492	23	1854	749	1350	Buffer	TRUE	3
SN-C3.fasta	CRP	23217	5530	27	1885	606	1350	Buffer	TRUE	3
SN-C4.fasta	CRP	39076	9571	26	3248	1058	1350	Chicken	TRUE	3
SN-C5.fasta	CRP	44767	10308	27	3620	1048	1350	Chicken	TRUE	3
SN-C6.fasta	CRP	40266	10780	21	3569	1414	1350	Chicken	TRUE	3
SN-C7.fasta	CRP	83410	19220	37	6472	2204	1350	Human	TRUE	3
SN-C8.fasta	CRP	84927	23969	23	8119	3410	1350	Human	TRUE	3
SN-C9.fasta	CRP	88873	23405	26	7774	2813	1350	Human	TRUE	3
SN-D1.fasta	CRP	5155	1032	23	384	85	450	Buffer	TRUE	4
SN-D2.fasta	CRP	10857	1750	45	732	109	450	Buffer	TRUE	4
SN-D3.fasta	CRP	4905	1102	25	429	92	450	Buffer	TRUE	4
SN-D4.fasta	CRP	6823	1593	22	572	148	450	Chicken	TRUE	4
SN-D5.fasta	CRP	11898	2223	32	946	146	450	Chicken	TRUE	4
SN-D6.fasta	CRP	11828	2277	26	809	153	450	Chicken	TRUE	4
SN-D7.fasta	CRP	63022	17223	38	5925	2422	450	Human	TRUE	4
SN-D8.fasta	CRP	76844	23884	26	8424	3820	450	Human	TRUE	4
SN-D9.fasta	CRP	85923	23537	26	7766	3046	450	Human	TRUE	4
SN-E1.fasta	CRP	1109	231	28	118	13	150	Buffer	TRUE	5
SN-E10.fasta	CRP	58	58	1	58	0	0	Buffer	FALSE	IL1raonly
SN-E11.fasta	CRP	125	124	2	123	1	0	Buffer	FALSE	IL1raonly
SN-E12.fasta	CRP	73	73	1	73	0	0	Buffer	FALSE	IL1raonly
SN-E2.fasta	CRP	2035	377	53	218	14	150	Buffer	TRUE	5
SN-E3.fasta	CRP	1760	345	34	178	20	150	Buffer	TRUE	5
SN-E4.fasta	CRP	1301	346	25	157	26	150	Chicken	TRUE	5
SN-E5.fasta	CRP	2507	637	32	402	26	150	Chicken	TRUE	5
SN-E6.fasta	CRP	1803	372	26	170	25	150	Chicken	TRUE	5
SN-E7.fasta	CRP	79508	18004	39	6155	1907	150	Human	TRUE	5
SN-E8.fasta	CRP	91490	26433	31	9026	3934	150	Human	TRUE	5
SN-E9.fasta	CRP	81812	23603	21	8011	3396	150	Human	TRUE	5
SN-F1.fasta	CRP	300	95	22	69	3	50	Buffer	TRUE	6
SN-F2.fasta	CRP	493	191	24	154	4	50	Buffer	TRUE	6
SN-F3.fasta	CRP	510	182	35	148	9	50	Buffer	TRUE	6
SN-F4.fasta	CRP	466	134	21	91	7	50	Chicken	TRUE	6
SN-F5.fasta	CRP	918	367	29	294	28	50	Chicken	TRUE	6
SN-F6.fasta	CRP	392	133	25	102	7	50	Chicken	TRUE	6
SN-F7.fasta	CRP	92826	19840	40	6889	2070	50	Human	TRUE	6
SN-F8.fasta	CRP	97836	26402	31	8932	3583	50	Human	TRUE	6
SN-F9.fasta	CRP	93635	26233	24	8691	3681	50	Human	TRUE	6
SN-G1.fasta	CRP	3	3	1	3	0	0	Buffer	TRUE	7
SN-G2.fasta	CRP	3	3	1	3	0	0	Buffer	TRUE	7
SN-G3.fasta	CRP	48	5	43	3	1	0	Buffer	TRUE	7
SN-G4.fasta	CRP	27	5	17	3	0	0	Chicken	TRUE	7
SN-G5.fasta	CRP	0	0	0	0	0	0	Chicken	TRUE	7
SN-G6.fasta	CRP	55	7	46	5	0	0	Chicken	TRUE	7
SN-H1.fasta	CRP	16	16	1	16	0	0	Human	TRUE	7
SN-H10.fasta	CRP	34	34	1	34	0	0	Buffer	FALSE	GDF15only
SN-H11.fasta	CRP	57	52	4	49	2	0	Buffer	FALSE	GDF15only
SN-H12.fasta	CRP	37	37	1	37	0	0	Buffer	FALSE	GDF15only
SN-H2.fasta	CRP	73447	19006	27	6391	2265	0	Human	TRUE	7
SN-H3.fasta	CRP	92535	24265	34	8127	3022	0	Human	TRUE	7
SN-H4.fasta	CRP	36	35	2	34	1	0	Buffer	FALSE	IL6only
SN-H5.fasta	CRP	154	142	3	131	10	0	Buffer	FALSE	IL6only
SN-H6.fasta	CRP	29	28	2	27	1	0	Buffer	FALSE	IL6only
SN-A1.fasta	GDF	88529	51865	12	29956	12634	48.6	Buffer	TRUE	1
SN-A10.fasta	GDF	292	187	30	178	2	0	Buffer	FALSE	CRPonly
SN-A11.fasta	GDF	372	271	66	265	3	0	Buffer	FALSE	CRPonly
SN-A12.fasta	GDF	262	173	58	168	2	0	Buffer	FALSE	CRPonly
SN-A2.fasta	GDF	131648	70085	13	36732	17135	48.6	Buffer	TRUE	1
SN-A3.fasta	GDF	114634	63059	11	34171	15535	48.6	Buffer	TRUE	1
SN-A4.fasta	GDF	101335	64829	10	40670	15588	48.6	Chicken	TRUE	1
SN-A5.fasta	GDF	147912	80710	12	43484	19616	48.6	Chicken	TRUE	1
SN-A6.fasta	GDF	104714	68420	9	43956	16088	48.6	Chicken	TRUE	1
SN-A7.fasta	GDF	107349	42425	28	17899	8648	48.6	Human	TRUE	1
SN-A8.fasta	GDF	107075	54950	13	27888	13265	48.6	Human	TRUE	1
SN-A9.fasta	GDF	107376	56152	19	28772	13873	48.6	Human	TRUE	1
SN-B1.fasta	GDF	45651	18086	19	7433	3728	16.2	Buffer	TRUE	2
SN-B2.fasta	GDF	67522	23948	21	9149	4353	16.2	Buffer	TRUE	2
SN-B3.fasta	GDF	67351	23956	29	9170	4401	16.2	Buffer	TRUE	2
SN-B4.fasta	GDF	71714	27517	15	10842	5527	16.2	Chicken	TRUE	2
SN-B5.fasta	GDF	82644	28520	19	10762	4966	16.2	Chicken	TRUE	2
SN-B6.fasta	GDF	69600	30432	15	13222	6872	16.2	Chicken	TRUE	2
SN-B7.fasta	GDF	47418	14147	32	5282	2209	16.2	Human	TRUE	2
SN-B8.fasta	GDF	45301	18913	14	8105	4010	16.2	Human	TRUE	2
SN-B9.fasta	GDF	53319	21300	18	8534	4475	16.2	Human	TRUE	2
SN-C1.fasta	GDF	24819	6342	39	2140	818	5.4	Buffer	TRUE	3
SN-C2.fasta	GDF	27558	7408	29	2475	1003	5.4	Buffer	TRUE	3
SN-C3.fasta	GDF	31717	7655	28	2561	942	5.4	Buffer	TRUE	3
SN-C4.fasta	GDF	38182	9532	43	3220	1083	5.4	Chicken	TRUE	3
SN-C5.fasta	GDF	40755	9515	35	3247	1016	5.4	Chicken	TRUE	3
SN-C6.fasta	GDF	36948	10105	24	3447	1345	5.4	Chicken	TRUE	3
SN-C7.fasta	GDF	20445	4952	33	1822	545	5.4	Human	TRUE	3
SN-C8.fasta	GDF	24054	6951	25	2459	998	5.4	Human	TRUE	3
SN-C9.fasta	GDF	26846	7222	22	2459	881	5.4	Human	TRUE	3
SN-D1.fasta	GDF	11630	2296	60	780	200	1.8	Buffer	TRUE	4
SN-D2.fasta	GDF	18357	2919	75	1088	195	1.8	Buffer	TRUE	4
SN-D3.fasta	GDF	11719	2529	37	904	254	1.8	Buffer	TRUE	4
SN-D4.fasta	GDF	11552	2639	26	908	244	1.8	Chicken	TRUE	4
SN-D5.fasta	GDF	17793	3235	43	1213	233	1.8	Chicken	TRUE	4
SN-D6.fasta	GDF	18672	3659	33	1243	287	1.8	Chicken	TRUE	4
SN-D7.fasta	GDF	5837	1621	26	597	214	1.8	Human	TRUE	4
SN-D8.fasta	GDF	7752	2423	16	860	341	1.8	Human	TRUE	4
SN-D9.fasta	GDF	10245	2869	30	976	382	1.8	Human	TRUE	4
SN-E1.fasta	GDF	4205	746	40	263	56	0.6	Buffer	TRUE	5
SN-E10.fasta	GDF	69	23	17	17	2	0	Buffer	FALSE	IL1raonly
SN-E11.fasta	GDF	38	19	13	17	0	0	Buffer	FALSE	IL1raonly
SN-E12.fasta	GDF	86	25	24	20	1	0	Buffer	FALSE	IL1raonly
SN-E2.fasta	GDF	7201	986	57	392	50	0.6	Buffer	TRUE	5
SN-E3.fasta	GDF	5602	908	89	337	70	0.6	Buffer	TRUE	5
SN-E4.fasta	GDF	3193	772	27	263	87	0.6	Chicken	TRUE	5
SN-E5.fasta	GDF	7181	1099	49	454	61	0.6	Chicken	TRUE	5
SN-E6.fasta	GDF	6336	1145	37	404	101	0.6	Chicken	TRUE	5
SN-E7.fasta	GDF	3411	790	75	313	79	0.6	Human	TRUE	5
SN-E8.fasta	GDF	4058	1213	19	437	203	0.6	Human	TRUE	5
SN-E9.fasta	GDF	4548	1357	19	474	192	0.6	Human	TRUE	5
SN-F1.fasta	GDF	1188	213	57	91	15	0.2	Buffer	TRUE	6
SN-F2.fasta	GDF	2209	317	47	140	24	0.2	Buffer	TRUE	6
SN-F3.fasta	GDF	2666	346	68	140	26	0.2	Buffer	TRUE	6
SN-F4.fasta	GDF	2293	380	30	160	16	0.2	Chicken	TRUE	6
SN-F5.fasta	GDF	2887	392	53	161	18	0.2	Chicken	TRUE	6
SN-F6.fasta	GDF	2111	368	59	138	30	0.2	Chicken	TRUE	6
SN-F7.fasta	GDF	2451	532	25	195	49	0.2	Human	TRUE	6
SN-F8.fasta	GDF	2934	830	26	297	113	0.2	Human	TRUE	6
SN-F9.fasta	GDF	3424	983	22	348	128	0.2	Human	TRUE	6
SN-G1.fasta	GDF	235	20	68	11	1	0	Buffer	TRUE	7
SN-G2.fasta	GDF	249	19	65	10	1	0	Buffer	TRUE	7
SN-G3.fasta	GDF	39	7	31	5	0	0	Buffer	TRUE	7
SN-G4.fasta	GDF	206	20	80	11	1	0	Chicken	TRUE	7
SN-G5.fasta	GDF	197	21	52	13	0	0	Chicken	TRUE	7
SN-G6.fasta	GDF	152	21	32	10	2	0	Chicken	TRUE	7
SN-H1.fasta	GDF	109	109	1	109	0	0	Human	TRUE	7
SN-H10.fasta	GDF	359748	162025	21	73284	36855	48.6	Buffer	FALSE	GDF15only
SN-H11.fasta	GDF	175699	46675	29	15562	6065	48.6	Buffer	FALSE	GDF15only
SN-H12.fasta	GDF	166104	34193	39	11520	3099	48.6	Buffer	FALSE	GDF15only
SN-H2.fasta	GDF	1498	529	21	275	63	0	Human	TRUE	7
SN-H3.fasta	GDF	2078	722	27	403	56	0	Human	TRUE	7
SN-H4.fasta	GDF	143	117	11	114	0	0	Buffer	FALSE	IL6only
SN-H5.fasta	GDF	579	504	19	474	23	0	Buffer	FALSE	IL6only
SN-H6.fasta	GDF	134	122	7	119	0	0	Buffer	FALSE	IL6only
SN-A1.fasta	GFP	706	407	9	235	104	10	Buffer	TRUE	1
SN-A10.fasta	GFP	3473	717	20	212	73	10	Buffer	FALSE	CRPonly
SN-A11.fasta	GFP	4877	882	24	288	80	10	Buffer	FALSE	CRPonly
SN-A12.fasta	GFP	4131	759	28	272	49	10	Buffer	FALSE	CRPonly
SN-A2.fasta	GFP	1083	577	8	301	141	10	Buffer	TRUE	1
SN-A3.fasta	GFP	846	497	9	288	118	10	Buffer	TRUE	1
SN-A4.fasta	GFP	902	561	6	337	142	10	Chicken	TRUE	1
SN-A5.fasta	GFP	1150	640	6	349	154	10	Chicken	TRUE	1
SN-A6.fasta	GFP	925	609	6	394	148	10	Chicken	TRUE	1
SN-A7.fasta	GFP	572	231	9	90	52	10	Human	TRUE	1
SN-A8.fasta	GFP	672	368	8	202	93	10	Human	TRUE	1
SN-A9.fasta	GFP	619	331	9	171	83	10	Human	TRUE	1
SN-B1.fasta	GFP	1786	685	12	260	147	10	Buffer	TRUE	2
SN-B2.fasta	GFP	2365	858	14	338	168	10	Buffer	TRUE	2
SN-B3.fasta	GFP	2471	868	13	329	173	10	Buffer	TRUE	2
SN-B4.fasta	GFP	1903	725	13	266	148	10	Chicken	TRUE	2
SN-B5.fasta	GFP	2481	854	13	321	145	10	Chicken	TRUE	2
SN-B6.fasta	GFP	1806	778	10	323	174	10	Chicken	TRUE	2
SN-B7.fasta	GFP	1307	394	19	142	56	10	Human	TRUE	2
SN-B8.fasta	GFP	1284	542	14	243	115	10	Human	TRUE	2
SN-B9.fasta	GFP	1433	584	11	229	138	10	Human	TRUE	2
SN-C1.fasta	GFP	3308	850	21	257	113	10	Buffer	TRUE	3
SN-C2.fasta	GFP	3532	974	17	294	147	10	Buffer	TRUE	3
SN-C3.fasta	GFP	4064	1021	18	336	127	10	Buffer	TRUE	3
SN-C4.fasta	GFP	4943	1243	17	401	164	10	Chicken	TRUE	3
SN-C5.fasta	GFP	4802	1111	39	362	109	10	Chicken	TRUE	3
SN-C6.fasta	GFP	4509	1188	20	360	158	10	Chicken	TRUE	3
SN-C7.fasta	GFP	1884	451	26	168	44	10	Human	TRUE	3
SN-C8.fasta	GFP	2028	585	22	185	93	10	Human	TRUE	3
SN-C9.fasta	GFP	2467	677	21	250	94	10	Human	TRUE	3
SN-D1.fasta	GFP	6205	1147	34	345	108	10	Buffer	TRUE	4
SN-D2.fasta	GFP	9476	1445	39	498	99	10	Buffer	TRUE	4
SN-D3.fasta	GFP	5438	1166	31	374	109	10	Buffer	TRUE	4
SN-D4.fasta	GFP	5635	1250	28	412	118	10	Chicken	TRUE	4
SN-D5.fasta	GFP	7845	1454	31	507	114	10	Chicken	TRUE	4
SN-D6.fasta	GFP	7682	1552	27	543	118	10	Chicken	TRUE	4
SN-D7.fasta	GFP	1357	386	16	140	50	10	Human	TRUE	4
SN-D8.fasta	GFP	1707	547	15	200	83	10	Human	TRUE	4
SN-D9.fasta	GFP	2355	629	19	206	77	10	Human	TRUE	4
SN-E1.fasta	GFP	6581	1144	29	381	93	10	Buffer	TRUE	5
SN-E10.fasta	GFP	2425	807	16	292	148	10	Buffer	FALSE	IL1raonly
SN-E11.fasta	GFP	3447	1007	17	338	156	10	Buffer	FALSE	IL1raonly
SN-E12.fasta	GFP	2476	789	12	283	131	10	Buffer	FALSE	IL1raonly
SN-E2.fasta	GFP	10589	1479	64	588	85	10	Buffer	TRUE	5
SN-E3.fasta	GFP	7132	1146	36	407	81	10	Buffer	TRUE	5
SN-E4.fasta	GFP	6176	1440	23	439	183	10	Chicken	TRUE	5
SN-E5.fasta	GFP	11473	1726	51	657	92	10	Chicken	TRUE	5
SN-E6.fasta	GFP	9204	1611	36	549	115	10	Chicken	TRUE	5
SN-E7.fasta	GFP	2500	594	24	226	72	10	Human	TRUE	5
SN-E8.fasta	GFP	2929	870	23	287	147	10	Human	TRUE	5
SN-E9.fasta	GFP	2983	915	15	318	142	10	Human	TRUE	5
SN-F1.fasta	GFP	5766	1002	73	357	67	10	Buffer	TRUE	6
SN-F2.fasta	GFP	9101	1274	42	490	84	10	Buffer	TRUE	6
SN-F3.fasta	GFP	7418	999	65	382	65	10	Buffer	TRUE	6
SN-F4.fasta	GFP	10111	1654	32	574	106	10	Chicken	TRUE	6
SN-F5.fasta	GFP	12689	1837	45	683	112	10	Chicken	TRUE	6
SN-F6.fasta	GFP	9595	1613	34	553	119	10	Chicken	TRUE	6
SN-F7.fasta	GFP	2068	483	22	172	51	10	Human	TRUE	6
SN-F8.fasta	GFP	2329	643	17	224	77	10	Human	TRUE	6
SN-F9.fasta	GFP	2269	662	17	225	95	10	Human	TRUE	6
SN-G1.fasta	GFP	5940	1090	33	348	79	10	Buffer	TRUE	7
SN-G2.fasta	GFP	9322	1326	44	492	74	10	Buffer	TRUE	7
SN-G3.fasta	GFP	7066	1105	38	416	76	10	Buffer	TRUE	7
SN-G4.fasta	GFP	11933	1719	57	674	115	10	Chicken	TRUE	7
SN-G5.fasta	GFP	10405	1503	45	578	89	10	Chicken	TRUE	7
SN-G6.fasta	GFP	9498	1638	28	590	100	10	Chicken	TRUE	7
SN-H1.fasta	GFP	2	2	1	2	0	10	Human	TRUE	7
SN-H10.fasta	GFP	1236	546	16	249	121	10	Buffer	FALSE	GDF15only
SN-H11.fasta	GFP	3317	887	16	286	116	10	Buffer	FALSE	GDF15only
SN-H12.fasta	GFP	3499	715	33	241	67	10	Buffer	FALSE	GDF15only
SN-H2.fasta	GFP	1825	498	15	176	55	10	Human	TRUE	7
SN-H3.fasta	GFP	2369	645	15	221	79	10	Human	TRUE	7
SN-H4.fasta	GFP	2345	863	11	323	165	10	Buffer	FALSE	IL6only
SN-H5.fasta	GFP	2297	869	12	343	163	10	Buffer	FALSE	IL6only
SN-H6.fasta	GFP	2500	976	17	370	215	10	Buffer	FALSE	IL6only
SN-A1.fasta	IL1	72051	41276	11	23194	10140	36.45	Buffer	TRUE	1
SN-A10.fasta	IL1	357	134	22	100	5	0	Buffer	FALSE	CRPonly
SN-A11.fasta	IL1	482	213	40	181	4	0	Buffer	FALSE	CRPonly
SN-A12.fasta	IL1	300	114	30	86	5	0	Buffer	FALSE	CRPonly
SN-A2.fasta	IL1	113275	58382	13	29501	14252	36.45	Buffer	TRUE	1
SN-A3.fasta	IL1	97295	51993	13	27114	12976	36.45	Buffer	TRUE	1
SN-A4.fasta	IL1	84679	52835	10	32191	12931	36.45	Chicken	TRUE	1
SN-A5.fasta	IL1	122075	64552	13	33292	15946	36.45	Chicken	TRUE	1
SN-A6.fasta	IL1	90464	57893	9	36234	14075	36.45	Chicken	TRUE	1
SN-A7.fasta	IL1	72679	28213	19	11682	5739	36.45	Human	TRUE	1
SN-A8.fasta	IL1	76659	38224	14	18777	9205	36.45	Human	TRUE	1
SN-A9.fasta	IL1	71038	35537	15	17150	8952	36.45	Human	TRUE	1
SN-B1.fasta	IL1	31457	11889	19	4630	2376	12.15	Buffer	TRUE	2
SN-B2.fasta	IL1	45479	15587	29	5721	2771	12.15	Buffer	TRUE	2
SN-B3.fasta	IL1	47329	15993	20	5874	2814	12.15	Buffer	TRUE	2
SN-B4.fasta	IL1	46364	17102	15	6475	3330	12.15	Chicken	TRUE	2
SN-B5.fasta	IL1	50809	16817	18	6177	2799	12.15	Chicken	TRUE	2
SN-B6.fasta	IL1	44087	18424	14	7600	4040	12.15	Chicken	TRUE	2
SN-B7.fasta	IL1	30405	8777	28	3123	1291	12.15	Human	TRUE	2
SN-B8.fasta	IL1	29324	11642	14	4641	2437	12.15	Human	TRUE	2
SN-B9.fasta	IL1	33303	12750	15	4874	2626	12.15	Human	TRUE	2
SN-C1.fasta	IL1	13274	3296	22	1127	358	4.05	Buffer	TRUE	3
SN-C2.fasta	IL1	14646	3791	24	1236	474	4.05	Buffer	TRUE	3
SN-C3.fasta	IL1	16405	3729	28	1259	395	4.05	Buffer	TRUE	3
SN-C4.fasta	IL1	18164	4404	29	1505	464	4.05	Chicken	TRUE	3
SN-C5.fasta	IL1	19895	4388	33	1478	439	4.05	Chicken	TRUE	3
SN-C6.fasta	IL1	18744	4842	22	1631	565	4.05	Chicken	TRUE	3
SN-C7.fasta	IL1	11773	2729	42	989	290	4.05	Human	TRUE	3
SN-C8.fasta	IL1	14090	3899	22	1329	567	4.05	Human	TRUE	3
SN-C9.fasta	IL1	14809	3739	19	1206	449	4.05	Human	TRUE	3
SN-D1.fasta	IL1	5777	1087	26	388	91	1.35	Buffer	TRUE	4
SN-D2.fasta	IL1	9089	1339	42	511	76	1.35	Buffer	TRUE	4
SN-D3.fasta	IL1	5362	1121	24	357	105	1.35	Buffer	TRUE	4
SN-D4.fasta	IL1	5486	1139	27	377	99	1.35	Chicken	TRUE	4
SN-D5.fasta	IL1	8604	1435	34	513	77	1.35	Chicken	TRUE	4
SN-D6.fasta	IL1	8448	1616	37	593	111	1.35	Chicken	TRUE	4
SN-D7.fasta	IL1	3500	962	28	366	124	1.35	Human	TRUE	4
SN-D8.fasta	IL1	4306	1321	17	458	201	1.35	Human	TRUE	4
SN-D9.fasta	IL1	5559	1513	23	522	183	1.35	Human	TRUE	4
SN-E1.fasta	IL1	2395	408	57	152	28	0.45	Buffer	TRUE	5
SN-E10.fasta	IL1	101	33	13	13	4	36.45	Buffer	FALSE	IL1raonly
SN-E11.fasta	IL1	122	45	9	24	6	36.45	Buffer	FALSE	IL1raonly
SN-E12.fasta	IL1	196	80	17	42	9	36.45	Buffer	FALSE	IL1raonly
SN-E2.fasta	IL1	2625	349	42	139	18	0.45	Buffer	TRUE	5
SN-E3.fasta	IL1	3220	449	73	167	27	0.45	Buffer	TRUE	5
SN-E4.fasta	IL1	1898	385	50	116	38	0.45	Chicken	TRUE	5
SN-E5.fasta	IL1	3887	558	50	223	35	0.45	Chicken	TRUE	5
SN-E6.fasta	IL1	3441	576	29	209	33	0.45	Chicken	TRUE	5
SN-E7.fasta	IL1	2910	670	51	253	66	0.45	Human	TRUE	5
SN-E8.fasta	IL1	3361	909	23	303	122	0.45	Human	TRUE	5
SN-E9.fasta	IL1	4101	1135	20	398	123	0.45	Human	TRUE	5
SN-F1.fasta	IL1	1058	170	26	58	13	0.15	Buffer	TRUE	6
SN-F2.fasta	IL1	1218	163	37	64	10	0.15	Buffer	TRUE	6
SN-F3.fasta	IL1	1640	232	36	88	13	0.15	Buffer	TRUE	6
SN-F4.fasta	IL1	1102	194	46	85	12	0.15	Chicken	TRUE	6
SN-F5.fasta	IL1	1743	263	49	103	20	0.15	Chicken	TRUE	6
SN-F6.fasta	IL1	1444	233	67	88	10	0.15	Chicken	TRUE	6
SN-F7.fasta	IL1	2291	477	26	163	39	0.15	Human	TRUE	6
SN-F8.fasta	IL1	2512	641	27	219	77	0.15	Human	TRUE	6
SN-F9.fasta	IL1	2627	724	17	244	104	0.15	Human	TRUE	6
SN-G1.fasta	IL1	272	36	36	9	5	0	Buffer	TRUE	7
SN-G2.fasta	IL1	221	39	30	18	2	0	Buffer	TRUE	7
SN-G3.fasta	IL1	373	64	28	31	2	0	Buffer	TRUE	7
SN-G4.fasta	IL1	643	73	55	29	5	0	Chicken	TRUE	7
SN-G5.fasta	IL1	451	57	46	22	3	0	Chicken	TRUE	7
SN-G6.fasta	IL1	687	106	49	42	6	0	Chicken	TRUE	7
SN-H1.fasta	IL1	59	59	1	59	0	0	Human	TRUE	7
SN-H10.fasta	IL1	144	97	7	76	9	0	Buffer	FALSE	GDF15only
SN-H11.fasta	IL1	170	122	9	104	4	0	Buffer	FALSE	GDF15only
SN-H12.fasta	IL1	178	74	23	58	1	0	Buffer	FALSE	GDF15only
SN-H2.fasta	IL1	1350	450	14	237	33	0	Human	TRUE	7
SN-H3.fasta	IL1	1844	554	15	265	45	0	Human	TRUE	7
SN-H4.fasta	IL1	252735	86211	29	30985	15334	0	Buffer	FALSE	IL6only
SN-H5.fasta	IL1	252044	88751	18	32713	16221	0	Buffer	FALSE	IL6only
SN-H6.fasta	IL1	261080	97051	18	36471	19086	0	Buffer	FALSE	IL6only
SN-A1.fasta	IL6	72390	41345	12	23215	10192	0.18225	Buffer	TRUE	1
SN-A10.fasta	IL6	42358	8626	32	3187	674	0	Buffer	FALSE	CRPonly
SN-A11.fasta	IL6	55087	9716	55	3716	670	0	Buffer	FALSE	CRPonly
SN-A12.fasta	IL6	50739	8841	39	3367	584	0	Buffer	FALSE	CRPonly
SN-A2.fasta	IL6	109415	56563	12	28825	13665	0.18225	Buffer	TRUE	1
SN-A3.fasta	IL6	95268	50650	13	26462	12397	0.18225	Buffer	TRUE	1
SN-A4.fasta	IL6	75495	47092	9	28812	11474	0.18225	Chicken	TRUE	1
SN-A5.fasta	IL6	111831	58995	14	30666	14497	0.18225	Chicken	TRUE	1
SN-A6.fasta	IL6	80664	51239	13	31884	12404	0.18225	Chicken	TRUE	1
SN-A7.fasta	IL6	140729	53834	17	22227	10658	0.18225	Human	TRUE	1
SN-A8.fasta	IL6	143232	70833	14	34627	17074	0.18225	Human	TRUE	1
SN-A9.fasta	IL6	135313	67903	14	33194	16760	0.18225	Human	TRUE	1
SN-B1.fasta	IL6	57282	21560	29	8506	4223	0.06075	Buffer	TRUE	2
SN-B2.fasta	IL6	79841	27360	19	10169	4923	0.06075	Buffer	TRUE	2
SN-B3.fasta	IL6	80880	27472	21	10276	4754	0.06075	Buffer	TRUE	2
SN-B4.fasta	IL6	75805	27938	16	10854	5213	0.06075	Chicken	TRUE	2
SN-B5.fasta	IL6	90336	29999	21	11307	4825	0.06075	Chicken	TRUE	2
SN-B6.fasta	IL6	75861	31506	16	13131	6805	0.06075	Chicken	TRUE	2
SN-B7.fasta	IL6	150803	43092	36	15572	6365	0.06075	Human	TRUE	2
SN-B8.fasta	IL6	143813	57126	18	23247	11837	0.06075	Human	TRUE	2
SN-B9.fasta	IL6	169754	64654	20	25165	12824	0.06075	Human	TRUE	2
SN-C1.fasta	IL6	49155	12169	28	4141	1382	0.02025	Buffer	TRUE	3
SN-C2.fasta	IL6	55660	14208	31	4842	1736	0.02025	Buffer	TRUE	3
SN-C3.fasta	IL6	61410	14353	40	5002	1508	0.02025	Buffer	TRUE	3
SN-C4.fasta	IL6	82414	19820	25	6855	2087	0.02025	Chicken	TRUE	3
SN-C5.fasta	IL6	82372	18580	26	6799	1747	0.02025	Chicken	TRUE	3
SN-C6.fasta	IL6	77465	20168	27	6945	2387	0.02025	Chicken	TRUE	3
SN-C7.fasta	IL6	155050	35760	56	12699	4090	0.02025	Human	TRUE	3
SN-C8.fasta	IL6	179065	49187	57	16972	6515	0.02025	Human	TRUE	3
SN-C9.fasta	IL6	204473	51593	26	17498	5721	0.02025	Human	TRUE	3
SN-D1.fasta	IL6	41315	7922	32	2842	625	0.00675	Buffer	TRUE	4
SN-D2.fasta	IL6	71369	11011	66	4407	650	0.00675	Buffer	TRUE	4
SN-D3.fasta	IL6	41410	8750	26	3130	775	0.00675	Buffer	TRUE	4
SN-D4.fasta	IL6	50460	10937	34	3829	933	0.00675	Chicken	TRUE	4
SN-D5.fasta	IL6	76421	13391	51	5140	866	0.00675	Chicken	TRUE	4
SN-D6.fasta	IL6	81452	15593	37	5704	1169	0.00675	Chicken	TRUE	4
SN-D7.fasta	IL6	109420	29606	27	10638	4080	0.00675	Human	TRUE	4
SN-D8.fasta	IL6	150566	45423	28	16100	6733	0.00675	Human	TRUE	4
SN-D9.fasta	IL6	200643	52745	26	17873	6066	0.00675	Human	TRUE	4
SN-E1.fasta	IL6	35776	6114	44	2386	401	0.00225	Buffer	TRUE	5
SN-E10.fasta	IL6	289484	89317	27	31625	14029	0	Buffer	FALSE	IL1raonly
SN-E11.fasta	IL6	366746	101311	31	34631	13617	0	Buffer	FALSE	IL1raonly
SN-E12.fasta	IL6	321544	97014	26	35119	14124	0	Buffer	FALSE	IL1raonly
SN-E2.fasta	IL6	62152	8856	89	3992	494	0.00225	Buffer	TRUE	5
SN-E3.fasta	IL6	64065	9944	48	4252	584	0.00225	Buffer	TRUE	5
SN-E4.fasta	IL6	39958	8965	37	3188	833	0.00225	Chicken	TRUE	5
SN-E5.fasta	IL6	84541	13382	55	6123	772	0.00225	Chicken	TRUE	5
SN-E6.fasta	IL6	72846	12448	40	4896	770	0.00225	Chicken	TRUE	5
SN-E7.fasta	IL6	148233	33562	44	12286	3641	0.00225	Human	TRUE	5
SN-E8.fasta	IL6	186452	52631	31	18511	7189	0.00225	Human	TRUE	5
SN-E9.fasta	IL6	234120	65484	24	22546	8647	0.00225	Human	TRUE	5
SN-F1.fasta	IL6	31637	5103	66	1943	318	0.00075	Buffer	TRUE	6
SN-F2.fasta	IL6	44187	6130	56	2632	345	0.00075	Buffer	TRUE	6
SN-F3.fasta	IL6	46458	6531	95	2865	377	0.00075	Buffer	TRUE	6
SN-F4.fasta	IL6	66395	10535	51	4066	633	0.00075	Chicken	TRUE	6
SN-F5.fasta	IL6	86321	12744	56	5501	724	0.00075	Chicken	TRUE	6
SN-F6.fasta	IL6	74109	11994	49	4546	790	0.00075	Chicken	TRUE	6
SN-F7.fasta	IL6	136517	28985	43	10406	2949	0.00075	Human	TRUE	6
SN-F8.fasta	IL6	139090	36400	29	12726	4516	0.00075	Human	TRUE	6
SN-F9.fasta	IL6	153522	41586	29	14260	5209	0.00075	Human	TRUE	6
SN-G1.fasta	IL6	50505	9159	42	3343	736	0	Buffer	TRUE	7
SN-G2.fasta	IL6	42950	5837	78	2391	344	0	Buffer	TRUE	7
SN-G3.fasta	IL6	48052	6916	53	2821	445	0	Buffer	TRUE	7
SN-G4.fasta	IL6	89879	12531	94	5227	655	0	Chicken	TRUE	7
SN-G5.fasta	IL6	89144	12403	52	5181	716	0	Chicken	TRUE	7
SN-G6.fasta	IL6	85511	13700	55	5268	801	0	Chicken	TRUE	7
SN-H1.fasta	IL6	43	43	1	43	0	0	Human	TRUE	7
SN-H10.fasta	IL6	12117	5193	13	2201	1169	0	Buffer	FALSE	GDF15only
SN-H11.fasta	IL6	12000	3043	22	1073	335	0	Buffer	FALSE	GDF15only
SN-H12.fasta	IL6	12612	2455	32	839	191	0	Buffer	FALSE	GDF15only
SN-H2.fasta	IL6	105421	26544	28	9051	3170	0	Human	TRUE	7
SN-H3.fasta	IL6	99338	25657	26	8866	3042	0	Human	TRUE	7
SN-H4.fasta	IL6	13936	4701	18	1722	827	0.18225	Buffer	FALSE	IL6only
SN-H5.fasta	IL6	14387	5031	16	1933	864	0.18225	Buffer	FALSE	IL6only
SN-H6.fasta	IL6	14867	5458	15	2093	1044	0.18225	Buffer	FALSE	IL6only
SN-A1.fasta	ILB	15	5	5	1	2	0	Buffer	TRUE	1
SN-A10.fasta	ILB	61	4	30	2	0	0	Buffer	FALSE	CRPonly
SN-A11.fasta	ILB	43	4	26	2	0	0	Buffer	FALSE	CRPonly
SN-A12.fasta	ILB	120	6	44	3	0	0	Buffer	FALSE	CRPonly
SN-A2.fasta	ILB	35	6	11	1	0	0	Buffer	TRUE	1
SN-A3.fasta	ILB	8	2	7	1	0	0	Buffer	TRUE	1
SN-A4.fasta	ILB	3	1	3	0	0	0	Chicken	TRUE	1
SN-A5.fasta	ILB	3	1	3	0	0	0	Chicken	TRUE	1
SN-A6.fasta	ILB	0	0	0	0	0	0	Chicken	TRUE	1
SN-A7.fasta	ILB	45	4	25	2	0	0	Human	TRUE	1
SN-A8.fasta	ILB	7	2	4	0	0	0	Human	TRUE	1
SN-A9.fasta	ILB	7	6	2	5	1	0	Human	TRUE	1
SN-B1.fasta	ILB	15	3	8	1	0	0	Buffer	TRUE	2
SN-B2.fasta	ILB	64	7	24	2	1	0	Buffer	TRUE	2
SN-B3.fasta	ILB	45	6	24	2	1	0	Buffer	TRUE	2
SN-B4.fasta	ILB	11	2	10	1	0	0	Chicken	TRUE	2
SN-B5.fasta	ILB	26	4	15	1	1	0	Chicken	TRUE	2
SN-B6.fasta	ILB	28	5	10	2	0	0	Chicken	TRUE	2
SN-B7.fasta	ILB	64	9	33	6	1	0	Human	TRUE	2
SN-B8.fasta	ILB	67	11	16	2	3	0	Human	TRUE	2
SN-B9.fasta	ILB	10	5	5	3	1	0	Human	TRUE	2
SN-C1.fasta	ILB	40	5	27	3	0	0	Buffer	TRUE	3
SN-C2.fasta	ILB	19	1	19	0	0	0	Buffer	TRUE	3
SN-C3.fasta	ILB	63	6	32	4	0	0	Buffer	TRUE	3
SN-C4.fasta	ILB	0	0	0	0	0	0	Chicken	TRUE	3
SN-C5.fasta	ILB	0	0	0	0	0	0	Chicken	TRUE	3
SN-C6.fasta	ILB	13	3	11	2	0	0	Chicken	TRUE	3
SN-C7.fasta	ILB	120	11	50	6	1	0	Human	TRUE	3
SN-C8.fasta	ILB	34	6	19	3	0	0	Human	TRUE	3
SN-C9.fasta	ILB	21	4	13	1	1	0	Human	TRUE	3
SN-D1.fasta	ILB	108	9	33	3	2	0	Buffer	TRUE	4
SN-D2.fasta	ILB	137	7	51	3	0	0	Buffer	TRUE	4
SN-D3.fasta	ILB	161	14	43	8	1	0	Buffer	TRUE	4
SN-D4.fasta	ILB	177	19	55	10	1	0	Chicken	TRUE	4
SN-D5.fasta	ILB	76	4	41	1	0	0	Chicken	TRUE	4
SN-D6.fasta	ILB	122	13	37	6	2	0	Chicken	TRUE	4
SN-D7.fasta	ILB	75	4	51	2	0	0	Human	TRUE	4
SN-D8.fasta	ILB	54	6	21	2	1	0	Human	TRUE	4
SN-D9.fasta	ILB	74	10	20	4	1	0	Human	TRUE	4
SN-E1.fasta	ILB	0	0	0	0	0	0	Buffer	TRUE	5
SN-E10.fasta	ILB	40	6	11	0	1	0	Buffer	FALSE	IL1raonly
SN-E11.fasta	ILB	100	12	23	5	1	0	Buffer	FALSE	IL1raonly
SN-E12.fasta	ILB	85	9	31	3	1	0	Buffer	FALSE	IL1raonly
SN-E2.fasta	ILB	70	9	38	4	2	0	Buffer	TRUE	5
SN-E3.fasta	ILB	12	1	12	0	0	0	Buffer	TRUE	5
SN-E4.fasta	ILB	11	2	10	1	0	0	Chicken	TRUE	5
SN-E5.fasta	ILB	35	3	33	2	0	0	Chicken	TRUE	5
SN-E6.fasta	ILB	128	12	45	6	1	0	Chicken	TRUE	5
SN-E7.fasta	ILB	159	15	46	8	2	0	Human	TRUE	5
SN-E8.fasta	ILB	13	2	12	1	0	0	Human	TRUE	5
SN-E9.fasta	ILB	49	10	14	5	0	0	Human	TRUE	5
SN-F1.fasta	ILB	152	10	79	5	2	0	Buffer	TRUE	6
SN-F2.fasta	ILB	1	1	1	1	0	0	Buffer	TRUE	6
SN-F3.fasta	ILB	1	1	1	1	0	0	Buffer	TRUE	6
SN-F4.fasta	ILB	0	0	0	0	0	0	Chicken	TRUE	6
SN-F5.fasta	ILB	166	10	64	4	3	0	Chicken	TRUE	6
SN-F6.fasta	ILB	167	11	91	6	1	0	Chicken	TRUE	6
SN-F7.fasta	ILB	282	23	49	8	3	0	Human	TRUE	6
SN-F8.fasta	ILB	83	8	33	3	1	0	Human	TRUE	6
SN-F9.fasta	ILB	96	15	27	6	1	0	Human	TRUE	6
SN-G1.fasta	ILB	90	4	85	2	0	0	Buffer	TRUE	7
SN-G2.fasta	ILB	195	8	76	3	0	0	Buffer	TRUE	7
SN-G3.fasta	ILB	120	9	73	4	1	0	Buffer	TRUE	7
SN-G4.fasta	ILB	205	12	59	6	1	0	Chicken	TRUE	7
SN-G5.fasta	ILB	171	17	56	11	1	0	Chicken	TRUE	7
SN-G6.fasta	ILB	114	9	72	7	0	0	Chicken	TRUE	7
SN-H1.fasta	ILB	0	0	0	0	0	0	Human	TRUE	7
SN-H10.fasta	ILB	12	3	9	1	1	0	Buffer	FALSE	GDF15only
SN-H11.fasta	ILB	0	0	0	0	0	0	Buffer	FALSE	GDF15only
SN-H12.fasta	ILB	0	0	0	0	0	0	Buffer	FALSE	GDF15only
SN-H2.fasta	ILB	18	3	14	1	0	0	Human	TRUE	7
SN-H3.fasta	ILB	39	2	31	0	0	0	Human	TRUE	7
SN-H4.fasta	ILB	23	3	18	1	0	0	Buffer	FALSE	IL6only
SN-H5.fasta	ILB	29	4	15	2	0	0	Buffer	FALSE	IL6only
SN-H6.fasta	ILB	12	2	11	1	0	0	Buffer	FALSE	IL6only
SN-A1.fasta	OLG	850	473	13	266	119	10	Buffer	TRUE	1
SN-A10.fasta	OLG	6090	1151	48	398	80	10	Buffer	FALSE	CRPonly
SN-A11.fasta	OLG	7561	1193	58	432	68	10	Buffer	FALSE	CRPonly
SN-A12.fasta	OLG	7794	1212	64	460	73	10	Buffer	FALSE	CRPonly
SN-A2.fasta	OLG	1204	600	10	286	153	10	Buffer	TRUE	1
SN-A3.fasta	OLG	1050	521	14	253	123	10	Buffer	TRUE	1
SN-A4.fasta	OLG	759	481	7	302	115	10	Chicken	TRUE	1
SN-A5.fasta	OLG	1208	636	10	322	166	10	Chicken	TRUE	1
SN-A6.fasta	OLG	778	471	7	280	115	10	Chicken	TRUE	1
SN-A7.fasta	OLG	1390	480	23	183	90	10	Human	TRUE	1
SN-A8.fasta	OLG	1515	711	16	326	167	10	Human	TRUE	1
SN-A9.fasta	OLG	1514	713	12	344	171	10	Human	TRUE	1
SN-B1.fasta	OLG	1629	575	16	214	110	10	Buffer	TRUE	2
SN-B2.fasta	OLG	2313	730	21	244	134	10	Buffer	TRUE	2
SN-B3.fasta	OLG	2392	711	26	227	108	10	Buffer	TRUE	2
SN-B4.fasta	OLG	2275	754	18	242	123	10	Chicken	TRUE	2
SN-B5.fasta	OLG	2920	909	16	291	170	10	Chicken	TRUE	2
SN-B6.fasta	OLG	2010	774	12	293	166	10	Chicken	TRUE	2
SN-B7.fasta	OLG	2028	517	34	174	68	10	Human	TRUE	2
SN-B8.fasta	OLG	2129	805	20	302	180	10	Human	TRUE	2
SN-B9.fasta	OLG	2374	834	13	297	170	10	Human	TRUE	2
SN-C1.fasta	OLG	3688	862	39	301	95	10	Buffer	TRUE	3
SN-C2.fasta	OLG	3537	836	21	242	88	10	Buffer	TRUE	3
SN-C3.fasta	OLG	3804	773	23	218	66	10	Buffer	TRUE	3
SN-C4.fasta	OLG	4089	907	22	283	75	10	Chicken	TRUE	3
SN-C5.fasta	OLG	5788	1154	36	400	85	10	Chicken	TRUE	3
SN-C6.fasta	OLG	3971	979	30	313	135	10	Chicken	TRUE	3
SN-C7.fasta	OLG	3171	664	21	229	50	10	Human	TRUE	3
SN-C8.fasta	OLG	3959	985	20	326	110	10	Human	TRUE	3
SN-C9.fasta	OLG	4302	1028	32	340	98	10	Human	TRUE	3
SN-D1.fasta	OLG	5815	962	70	338	59	10	Buffer	TRUE	4
SN-D2.fasta	OLG	9987	1332	70	541	67	10	Buffer	TRUE	4
SN-D3.fasta	OLG	5079	966	42	320	70	10	Buffer	TRUE	4
SN-D4.fasta	OLG	5796	1139	38	365	89	10	Chicken	TRUE	4
SN-D5.fasta	OLG	8179	1304	44	521	75	10	Chicken	TRUE	4
SN-D6.fasta	OLG	6842	1227	34	409	84	10	Chicken	TRUE	4
SN-D7.fasta	OLG	2794	673	28	218	89	10	Human	TRUE	4
SN-D8.fasta	OLG	3479	956	19	317	111	10	Human	TRUE	4
SN-D9.fasta	OLG	4421	1074	24	339	98	10	Human	TRUE	4
SN-E1.fasta	OLG	5767	901	52	320	57	10	Buffer	TRUE	5
SN-E10.fasta	OLG	2880	817	27	281	100	10	Buffer	FALSE	IL1raonly
SN-E11.fasta	OLG	3871	950	38	294	125	10	Buffer	FALSE	IL1raonly
SN-E12.fasta	OLG	2441	753	30	249	135	10	Buffer	FALSE	IL1raonly
SN-E2.fasta	OLG	11543	1395	104	576	69	10	Buffer	TRUE	5
SN-E3.fasta	OLG	8220	1087	84	426	66	10	Buffer	TRUE	5
SN-E4.fasta	OLG	5081	1021	35	323	85	10	Chicken	TRUE	5
SN-E5.fasta	OLG	10861	1430	79	589	71	10	Chicken	TRUE	5
SN-E6.fasta	OLG	8093	1236	67	468	59	10	Chicken	TRUE	5
SN-E7.fasta	OLG	3563	701	45	242	61	10	Human	TRUE	5
SN-E8.fasta	OLG	3862	1007	42	355	117	10	Human	TRUE	5
SN-E9.fasta	OLG	4142	1060	29	329	121	10	Human	TRUE	5
SN-F1.fasta	OLG	6102	892	84	324	52	10	Buffer	TRUE	6
SN-F2.fasta	OLG	11888	1356	101	593	58	10	Buffer	TRUE	6
SN-F3.fasta	OLG	10082	1212	87	511	67	10	Buffer	TRUE	6
SN-F4.fasta	OLG	8947	1282	72	484	58	10	Chicken	TRUE	6
SN-F5.fasta	OLG	10350	1409	58	583	74	10	Chicken	TRUE	6
SN-F6.fasta	OLG	8545	1239	85	465	67	10	Chicken	TRUE	6
SN-F7.fasta	OLG	4191	778	68	309	69	10	Human	TRUE	6
SN-F8.fasta	OLG	4616	1076	41	349	121	10	Human	TRUE	6
SN-F9.fasta	OLG	4060	1058	24	353	112	10	Human	TRUE	6
SN-G1.fasta	OLG	6199	1011	54	377	55	10	Buffer	TRUE	7
SN-G2.fasta	OLG	10426	1280	101	530	68	10	Buffer	TRUE	7
SN-G3.fasta	OLG	8669	1163	56	482	61	10	Buffer	TRUE	7
SN-G4.fasta	OLG	11884	1491	79	634	82	10	Chicken	TRUE	7
SN-G5.fasta	OLG	12460	1558	98	678	80	10	Chicken	TRUE	7
SN-G6.fasta	OLG	8681	1291	61	488	74	10	Chicken	TRUE	7
SN-H1.fasta	OLG	1	1	1	1	0	10	Human	TRUE	7
SN-H10.fasta	OLG	1488	613	19	253	137	10	Buffer	FALSE	GDF15only
SN-H11.fasta	OLG	3711	879	39	280	100	10	Buffer	FALSE	GDF15only
SN-H12.fasta	OLG	5039	946	53	295	79	10	Buffer	FALSE	GDF15only
SN-H2.fasta	OLG	3517	841	32	281	73	10	Human	TRUE	7
SN-H3.fasta	OLG	3555	836	31	265	95	10	Human	TRUE	7
SN-H4.fasta	OLG	2610	851	21	292	137	10	Buffer	FALSE	IL6only
SN-H5.fasta	OLG	2663	851	21	301	134	10	Buffer	FALSE	IL6only
SN-H6.fasta	OLG	2437	849	19	311	154	10	Buffer	FALSE	IL6only

## Sheet: Fig 5 - EVROS
Target	media	dilution	oMBC	endogenous	Sample_ID	conc_est	OOB
CRP	H2	1	96.972	TRUE	SN-B2	110078	FALSE
CRP	H3	1	49.3801	TRUE	SN-C2	15521.9	FALSE
CRP	H1	1	51.7176	TRUE	SN-A3	16343.7	FALSE
CRP	H3	1	60.3271	TRUE	SN-C3	19829.7	FALSE
CRP	H1	1	43.4874	TRUE	SN-A1	13618.9	FALSE
CRP	H1	1	57.4595	TRUE	SN-A2	18574.3	FALSE
CRP	H2	1	94.4432	TRUE	SN-B3	76233	FALSE
CRP	H2	1	79.0941	TRUE	SN-B1	32829.5	FALSE
CRP	H3	1	44.082	TRUE	SN-C1	13801.5	FALSE
GDF	H3	1	5.59672	TRUE	SN-C1	44.4812	FALSE
GDF	H3	1	5.63469	TRUE	SN-C2	44.738	FALSE
GDF	H3	1	6.65428	TRUE	SN-C3	51.5381	FALSE
GDF	H2	1	9.24462	TRUE	SN-B1	68.1413	FALSE
GDF	H2	1	11.7729	TRUE	SN-B3	83.6494	FALSE
GDF	H1	1	3.98536	TRUE	SN-A1	33.2989	FALSE
GDF	H2	1	11.9441	TRUE	SN-B2	84.6792	FALSE
GDF	H1	1	5.84351	TRUE	SN-A3	46.1454	FALSE
GDF	H1	1	6.15766	TRUE	SN-A2	48.248	FALSE
IL1RA	H1	1	0.648649	TRUE	SN-A2	6.8844	FALSE
IL1RA	H3	1	0.797048	TRUE	SN-C2	8.22737	FALSE
IL1RA	H1	1	0.60687	TRUE	SN-A3	6.48944	FALSE
IL1RA	H3	1	0.814126	TRUE	SN-C3	8.37673	FALSE
IL1RA	H1	1	0.399582	TRUE	SN-A1	4.37457	FALSE
IL1RA	H3	1	0.832787	TRUE	SN-C1	8.53884	FALSE
IL1RA	H2	1	1.86364	TRUE	SN-B2	16.3614	FALSE
IL1RA	H2	1	1.79853	TRUE	SN-B3	15.9132	FALSE
IL1RA	H2	1	1.44892	TRUE	SN-B1	13.4211	FALSE
IL6	H3	1	298.491	TRUE	SN-C3	5.67581	FALSE
IL6	H2	1	16.5242	TRUE	SN-B1	0.145972	FALSE
IL6	H1	1	11.705	TRUE	SN-A1	0.0550266	FALSE
IL6	H2	1	27.2832	TRUE	SN-B2	0.351107	FALSE
IL6	H1	1	12.8092	TRUE	SN-A3	0.0757712	FALSE
IL6	H3	1	241.509	TRUE	SN-C2	4.54528	FALSE
IL6	H1	1	14.9369	TRUE	SN-A2	0.115917	FALSE
IL6	H2	1	29.0183	TRUE	SN-B3	0.384348	FALSE
IL6	H3	1	283.859	TRUE	SN-C1	5.3851	FALSE

## Sheet: Fig 5 - Luminex
MW											MEASURED DATA
CRP	120000										H1			H2			H3
GDF15	16700									IL6	0.0338047	0.0287016	0.0247206	0.036648	0.049209	0.0507688	0.239752	0.239752	0.239752		0.0290756			0.0455419		0.176757
IL1ra	25000									IL1ra	0.504171	0.797595	0.751729	1.54703	1.88021	1.82953	0.952911	0.970131	0.988809		0.684498			1.75226		1.25086
IL6	21000									GDF15	3.76524	5.44409	5.20827	7.67133	9.51854	9.40361	5.02156	5.05037	5.81291		4.80587			8.86449		6.49185
										CRP	2744.05	2402.29	1975.22	4657.6	8593.09	7696.83	2004.08	2274.42	2932.36		2373.85			6982.51		3991.78
	IL-1ra/IL-6 only								GDF-15						CRP only
	Well	Name	Type	IL-1RA	IL-6	[IL-1ra]pM	[IL6]pM		Well	Name	Type	GDF-15	[GDF-15]pM		Well	Name	Type	CRP	[CRP]nM
	A1	S7	S1	21129	12975.4	845.159	617.875		A1	S7	S1	1.32	79.042		A1	S7	S1	50.05	0.417
	B1	S6	S2	4667.63	1941.62	186.705	92.458		B1	S6	S2	0.29	17.365		B1	S6	S2	12.39	0.103
	C1	S5	S3	1225.2	480.4	49.008	22.876		C1	S5	S3	0.08	4.79		C1	œ	S3	3.24	0.027
	D1	S4	S4	325.66	131.37	13.026	6.256		D1	S4	S4	0.02	1.198		D1	S4	S4	0.72	0.006
	E1	S3	S5	78.83	32.76	3.153	1.56		E1	S3	S5	0	0		E1	S3	S5	0.24	0.002
	F1	S2	S6	19.88	7.92	0.795	0.377		F1	S2	S6	0	0		F1	S2	S6	0.03	0
	G1	S1	S7	4.67	2.02	0.187	0.096		G1	S1	S7	0	0		G1	S1	S7	0.02	0
	H1	SB	Unknown	<2.78	<0.89	#VALUE!	#VALUE!		H1	SB	Unknown	<0.00	#VALUE!		H1	SB	Unknown	0.03	0
	A2	S7+M	S1	30444.7	8079.85	1217.79	384.755		A2	TS-001-Neat	Unknown	0.1	5.988		A2	TS-001-Neat	Unknown	429.59	3.58
	B2	S6+M	S2	13978.1	4589.67	559.123	218.556		B2	TS-001-DX3	Unknown	0.12	7.186		B2	TS-001-DX3	Unknown	1353.95	11.283
	C2	S5+M	S3	2975.93	981.67	119.037	46.746		C2	TS-001-DX10	Unknown	0.19	11.377		C2	TS-001-DX10	Unknown	6308.53	52.571
	D2	S4+M	S4	722.96	227.92	28.918	10.853		D2	TS-001-DX100	Unknown	0.25	14.97		D2	TS-001-DX100	Unknown	38169.9	318.082
	E2	S3+M	S5	193.76	63.11	7.75	3.005		E2	TS-001-DX1000	Unknown	0.2	11.976		E2	TS-001-DX1000	Unknown	50873.6	423.947
	F2	S2+M	S6	47.52	13.98	1.901	0.666		F2	TS-001-DX2000	Unknown	0.12	7.186		F2	TS-001-DX2000	Unknown	44794.4	373.287
	G2	S1+M	S7	10.94	3.16	0.438	0.15		A3	TS-001-Neat	Unknown	0.11	6.587		A3	TS-001-Neat	Unknown	412.52	3.438
	H2	SB+M	Unknown	<2.78	<0.89	#VALUE!	#VALUE!		B3	TS-001-DX3	Unknown	0.14	8.383		B3	TS-001-DX3	Unknown	1365.99	11.383
	A3	TS-001-Neat	Unknown	27.01	0.89	1.08	0.042		C3	TS-001-DX10	Unknown	0.17	10.18		C3	TS-001-DX10	Unknown	6679.93	55.666
	B3	TS-001-DX3	Unknown	20.4	<0.89	0.816	#VALUE!		D3	TS-001-DX100	Unknown	0.23	13.772		D3	TS-001-DX100	Unknown	37832.6	315.272
	C3	TS-001-DX10	Unknown	8.78	<0.89	0.351	#VALUE!		E3	TS-001-DX1000	Unknown	0.1	5.988		E3	TS-001-DX1000	Unknown	49859.3	415.495
	D3	TS-001-DX100	Unknown	<2.78	<0.89	#VALUE!	#VALUE!		F3	TS-001-DX2000	Unknown	0.08	4.79		F3	TS-001-DX2000	Unknown	44319.8	369.332
	E3	TS-001-DX1000	Unknown	<2.78	<0.89	#VALUE!	#VALUE!		A4	TS-002-Neat	Unknown	0.15	8.982		A4	TS-002-Neat	Unknown	572.36	4.77
	F3	TS-001-DX2000	Unknown	<2.78	<0.89	#VALUE!	#VALUE!		B4	TS-002-DX3	Unknown	0.2	11.976		B4	TS-002-DX3	Unknown	2252.35	18.77
	G3		Unknown	<2.78	<0.89	#VALUE!	#VALUE!		C4	TS-002-DX10	Unknown	0.28	16.766		C4	TS-002-DX10	Unknown	7282.4	60.687
	A4	TS-001-Neat	Unknown	26.08	1.13	1.043	0.054		D4	TS-002-DX100	Unknown	0.34	20.359		D4	TS-002-DX100	Unknown	67929.4	566.078
	B4	TS-001-DX3	Unknown	19.94	<0.89	0.798	#VALUE!		E4	TS-002-DX1000	Unknown	0.06	3.593		E4	TS-002-DX1000	Unknown	343760	2864.66
	C4	TS-001-DX10	Unknown	11.03	<0.89	0.441	#VALUE!		F4	TS-002-DX2000	Unknown	<0.00	#VALUE!		F4	TS-002-DX2000	Unknown	349005	2908.38
	D4	TS-001-DX100	Unknown	<2.78	<0.89	#VALUE!	#VALUE!		A5	TS-002-Neat	Unknown	0.15	8.982		A5	TS-002-Neat	Unknown	579.14	4.826
	E4	TS-001-DX1000	Unknown	<2.78	<0.89	#VALUE!	#VALUE!		B5	TS-002-DX3	Unknown	0.2	11.976		B5	TS-002-DX3	Unknown	1996.6	16.638
	F4	TS-001-DX2000	Unknown	<2.78	<0.89	#VALUE!	#VALUE!		C5	TS-002-DX10	Unknown	0.28	16.766		C5	TS-002-DX10	Unknown	7863.3	65.528
	G4		Unknown	<2.78	<0.89	#VALUE!	#VALUE!		D5	TS-002-DX100	Unknown	0.3	17.964		D5	TS-002-DX100	Unknown	67171.6	559.763
	A5	TS-002-Neat	Unknown	26.16	3.43	1.046	0.163		E5	TS-002-DX1000	Unknown	0.15	8.982		E5	TS-002-DX1000	Unknown	326405	2720.04
	B5	TS-002-DX3	Unknown	43.42	3.38	1.737	0.161		F5	TS-002-DX2000	Unknown	<0.00	#VALUE!		F5	TS-002-DX2000	Unknown	336243	2802.03
	C5	TS-002-DX10	Unknown	37.53	<0.89	1.501	#VALUE!		A6	TS-003-Neat	Unknown	0.09	5.389		A6	TS-003-Neat	Unknown	530.82	4.424
	D5	TS-002-DX100	Unknown	<2.78	<0.89	#VALUE!	#VALUE!		B6	TS-003-DX3	Unknown	0.13	7.784		B6	TS-003-DX3	Unknown	1734.26	14.452
	E5	TS-002-DX1000	Unknown	<2.78	<0.89	#VALUE!	#VALUE!		C6	TS-003-DX10	Unknown	0.16	9.581		C6	TS-003-DX10	Unknown	5566.12	46.384
	F5	TS-002-DX2000	Unknown	<2.78	<0.89	#VALUE!	#VALUE!		D6	TS-003-DX100	Unknown	0.17	10.18		D6	TS-003-DX100	Unknown	23649	197.075
	G5		Unknown	<2.78	<0.89	#VALUE!	#VALUE!		E6	TS-003-DX1000	Unknown	<0.00	#VALUE!		E6	TS-003-DX1000	Unknown	25357.7	211.314
	A6	TS-002-Neat	Unknown	24.84	3.16	0.994	0.15		F6	TS-003-DX2000	Unknown	<0.00	#VALUE!		F6	TS-003-DX2000	Unknown	24948.8	207.907
	B6	TS-002-DX3	Unknown	39.26	2.41	1.57	0.115		A7	TS-003-Neat	Unknown	0.1	5.988		A7	TS-003-Neat	Unknown	558.12	4.651
	C6	TS-002-DX10	Unknown	36.01	<0.89	1.44	#VALUE!		B7	TS-003-DX3	Unknown	0.13	7.784		B7	TS-003-DX3	Unknown	1726.42	14.387
	D6	TS-002-DX100	Unknown	<2.78	<0.89	#VALUE!	#VALUE!		C7	TS-003-DX10	Unknown	0.16	9.581		C7	TS-003-DX10	Unknown	6137.55	51.146
	E6	TS-002-DX1000	Unknown	<2.78	<0.89	#VALUE!	#VALUE!		D7	TS-003-DX100	Unknown	0.18	10.778		D7	TS-003-DX100	Unknown	25538.9	212.824
	F6	TS-002-DX2000	Unknown	<2.78	<0.89	#VALUE!	#VALUE!		E7	TS-003-DX1000	Unknown	<0.00	#VALUE!		E7	TS-003-DX1000	Unknown	23002.9	191.691
	G6		Unknown	<2.78	<0.89	#VALUE!	#VALUE!		F7	TS-003-DX2000	Unknown	<0.00	#VALUE!		F7	TS-003-DX2000	Unknown	22568.6	188.071
	A7	TS-003-Neat	Unknown	14.01	1.96	0.56	0.093		A8	CONS4-Neat	Unknown	0.1	5.988		A8	CONS4-Neat	Unknown	437.61	3.647
	B7	TS-003-DX3	Unknown	26.83	<0.89	1.073	#VALUE!		B8	CONS4-DX3	Unknown	0.12	7.186		B8	CONS4-DX3	Unknown	1643.05	13.692
	C7	TS-003-DX10	Unknown	33.73	<0.89	1.349	#VALUE!		C8	CONS4-DX10	Unknown	0.13	7.784		C8	CONS4-DX10	Unknown	6497.02	54.142
	D7	TS-003-DX100	Unknown	<2.78	<0.89	#VALUE!	#VALUE!		D8	CONS4-DX100	Unknown	0.18	10.778		D8	CONS4-DX100	Unknown	50904.8	424.207
	E7	TS-003-DX1000	Unknown	<2.78	<0.89	#VALUE!	#VALUE!		E8	CONS4DX1000	Unknown	0.04	2.395		E8	CONS4DX1000	Unknown	91441.8	762.015
	F7	TS-003-DX2000	Unknown	<2.78	<0.89	#VALUE!	#VALUE!		F8	CONS4DX2000	Unknown	<0.00	#VALUE!		F8	CONS4DX2000	Unknown	84308.4	702.57
	A8	TS-003-Neat	Unknown	14.32	2.25	0.573	0.107		A9	CONS4-Neat	Unknown	0.1	5.988		A9	CONS4-Neat	Unknown	459.77	3.831
	B8	TS-003-DX3	Unknown	22.92	<0.89	0.917	#VALUE!		B9	CONS4-DX3	Unknown	0.12	7.186		B9	CONS4-DX3	Unknown	1618.26	13.486
	C8	TS-003-DX10	Unknown	40.57	<0.89	1.623	#VALUE!		C9	CONS4-DX10	Unknown	0.14	8.383		C9	CONS4-DX10	Unknown	6649.15	55.41
	D8	TS-003-DX100	Unknown	<2.78	<0.89	#VALUE!	#VALUE!		D9	CONS4-DX100	Unknown	0.16	9.581		D9	CONS4-DX100	Unknown	48524	404.366
	E8	TS-003-DX1000	Unknown	<2.78	<0.89	#VALUE!	#VALUE!		E9	CONS4DX1000	Unknown	0.02	1.198		E9	CONS4DX1000	Unknown	69910.8	582.59
	F8	TS-003-DX2000	Unknown	<2.78	<0.89	#VALUE!	#VALUE!		F9	CONS4DX2000	Unknown	<0.00	#VALUE!		F9	CONS4DX2000	Unknown	81485.9	679.049
	A9	CONS4-Neat	Unknown	7.56	1.86	0.302	0.089
	B9	CONS4-DX3	Unknown	10.8	1.36	0.432	0.065
	C9	CONS4-DX10	Unknown	2.78	<0.89	0.111	#VALUE!
	D9	CONS4-DX100	Unknown	<2.78	<0.89	#VALUE!	#VALUE!
	E9	CONS4DX1000	Unknown	<2.78	<0.89	#VALUE!	#VALUE!
	F9	CONS4DX2000	Unknown	<2.78	<0.89	#VALUE!	#VALUE!
	A10	CONS4-Neat	Unknown	7.11	1.72	0.284	0.082
	B10	CONS4-DX3	Unknown	8.98	1.67	0.359	0.08
	C10	CONS4-DX10	Unknown	<2.78	<0.89	#VALUE!	#VALUE!
	D10	CONS4-DX100	Unknown	<2.78	<0.89	#VALUE!	#VALUE!
	E10	CONS4DX1000	Unknown	<2.78	<0.89	#VALUE!	#VALUE!
	F10	CONS4DX2000	Unknown	<2.78	<0.89	#VALUE!	#VALUE!

## Sheet: SI Fig 3
	400pM			8pM			160fM			16fM			1.6fM			320aM			107aM			NTC
1		3	3	5	4	4	25	25	17	99	83	82	1071	432	1177	4924	3229	4512	10977	12132	10160	23	34	4
2		3	3	4	4	4	24	19	16	95	78	72	1064	360	1106	4698	2314	4219	10278	8856	9216	23	33	3
3		3	3	4	4	4	21	19	15	91	73	68	1048	352	1103	4171	2268	4139	9889	8149	8942	18	33	2
4		3	3	4	4	4	21	18	15	88	73	66	1010	343	1085	4131	2259	3987	9622	7535	8925	15	28	2
5		3	3	4	4	4	21	18	15	87	73	65	994	342	1047	3847	2252	3857	9158	6557	8527	15	27	2
6		3	3	4	4	4	21	18	14	87	70	62	979	339	1025	3816	2217	3812	8840	6539	8034	15	26	2
7		3	3	4	4	4	20	17	14	87	69	62	910	331	1022	3723	2158	3792	8190	6070	7711	15	25	2
8		3	3	4	4	4	20	17	14	85	69	62	909	321	1005	3693	2147	3791	8153	5844	7461	14	25	2
9		3	3	4	4	4	20	17	14	85	68	61	902	313	1004	3682	2145	3524	8033	5838	6995	13	23	2
10		3	3	4	4	3	20	17	14	85	67	60	870	312	1004	3598	2062	3391	7798	5725	6707	12	23	2
11		3	3	4	4	3	20	17	14	84	66	60	860	308	1004	3594	2036	3367	7689	5660	6182	12	22	2
12		3	3	4	4	3	20	17	13	83	66	59	843	306	1001	3514	1968	3306	7156	5535	6035	12	21	2
13		3	3	4	4	3	19	17	13	83	65	59	840	295	992	3496	1872	3268	6975	5478	6016	11	21	2
14		3	3	4	4	3	19	17	13	82	65	59	835	294	980	3433	1859	3214	6901	5242	6009	11	21	2
15		3	3	4	4	3	19	17	13	82	65	58	827	294	977	3388	1843	3194	6571	4928	5628	11	19	2
16		3	3	4	4	3	19	17	13	82	65	58	827	293	975	3299	1832	3115	6287	4901	5454	11	19	2
17		3	3	4	4	3	19	16	13	82	64	58	826	291	964	3244	1828	3109	6133	4878	5404	11	18
18		3	3	4	3	3	19	16	13	81	64	57	820	291	936	3150	1816	3099	6080	4615	5400	11	18
19		3	3	4	3	3	19	16	13	81	64	57	817	283	920	3104	1813	3071	5395	4612	5297	10	16
20		3	3	4	3	3	19	16	13	80	62	56	812	280	919	3028	1807	3066	4862	4539	5241	10	15
21		3	3	4	3	3	19	16	13	80	62	56	811	275	910	3025	1789	2989	4831	4535	5230	10	14
22		3	3	4	3	3	19	16	13	79	62	56	807	271	900	2915	1787	2962	4725	4380	5022	10	14
23		3	3	4	3	3	18	16	13	79	62	55	805	270	896	2815	1761	2872	4720	4352	4974	10	13
24		3	3	4	3	3	18	16	13	79	62	55	802	267	890	2808	1674	2858	4616	4247	4883	10	13
25		3	3	4	3	3	18	16	13	78	61	55	790	265	889	2800	1667	2854	4526	4216	4818	10	12
26		3	3	4	3	3	18	16	13	77	61	55	784	264	885	2800	1639	2830	4464	4147	4714	10	11
27		3	3	4	3	3	18	16	12	76	61	55	784	264	883	2794	1566	2814	4265	4110	4678	9	11
28		3	3	4	3	3	18	15	12	76	60	55	784	263	882	2793	1555	2780	4152	4091	4672	9	11
29		3	3	4	3	3	18	15	12	76	60	55	769	261	879	2754	1550	2758	4133	4061	4423	9	11
30		3	3	4	3	3	18	15	12	75	60	55	766	261	879	2708	1548	2736	3926	4057	4370	9	11
31		3	3	4	3	3	18	15	12	75	60	54	766	261	879	2705	1520	2663	3787	3775	4114	9	11
32		3	3	4	3	3	18	15	12	75	60	54	763	260	875	2704	1498	2640	3736	3751	4030	9	10
33		3	3	3	3	3	18	15	12	75	60	54	760	259	870	2686	1468	2632	3620	3683	4027	9	10
34		3	3	3	3	3	18	15	12	74	59	54	759	258	866	2649	1465	2625	3586	3613	3988	9	10
35		3	3	3	3	3	18	15	12	74	59	54	749	257	861	2478	1460	2612	3495	3595	3640	8	9
36		3	3	3	3	3	18	15	12	74	59	54	747	257	858	2470	1457	2591	3387	3542	3423	8	9
37		3	3	3	3	3	18	15	12	74	59	54	743	255	855	2466	1443	2574	3338	3470	3422	8	8
38		3	3	3	3	3	18	15	12	74	59	54	741	254	852	2392	1440	2570	3330	3357	3278	8	8
39		3	3	3	3	3	18	15	12	74	58	53	740	254	850	2371	1427	2556	3306	3292	3028	8	7
41.1448		3	2	3	3	3	17	15	12	73	58	53	731	251	836	2281	1394	2463	2890	2723	2815	7	6
45.2593		3	2	3	3	3	17	15	12	71	57	53	716	248	829	2204	1365	2326	2638	2169	2431	7	6
49.7852		3	2	3	3	3	17	15	12	71	57	52	705	245	809	2121	1312	2257	2321	1806	2001	6	5
54.7637		2	2	3	3	3	17	15	12	70	57	52	691	240	787	2040	1281	2184	1725	1510	1612	6	4
60.2401		2	2	3	3	3	16	14	12	70	56	51	674	236	763	1953	1210	2064	1044	1303	1156	5	3
66.2641		2	2	3	3	3	16	14	12	69	55	51	663	233	752	1867	1173	1902	315	896	780	5	3
72.8905		2	2	3	3	3	16	14	12	68	55	50	658	227	739	1779	1116	1836	157	372	452	5	2
80.1795		2	2	3	3	3	16	14	12	68	54	50	647	220	722	1628	1049	1695	97	170	148	4	2
88.1975		2	2	3	3	3	16	14	11	66	54	49	638	216	693	1558	1015	1532	81	103	89	4	2
97.0172		2	2	3	3	3	16	14	11	66	53	48	631	213	679	1491	944	1415	66	78	68	4	2
106.719		2	2	3	3	3	15	14	11	66	53	47	615	208	671	1414	872	1307	60	65	57	4	2
117.391		2	2	3	3	3	15	14	11	65	52	47	602	204	645	1306	846	1221	55	55	51	3	2
129.13		2	2	3	3	3	15	13	11	65	52	46	587	199	633	1231	793	984	49	45	48	3	2
142.043		2	2	3	3	3	15	13	11	64	51	45	573	194	618	1116	734	745	43	41	43	3
156.247		2	2	3	3	3	15	13	11	63	50	45	560	191	603	942	635	568	40	37	40	2
171.872		2	2	3	3	3	15	13	11	63	50	44	548	185	583	687	461	374	38	35	37	2
189.059		2	2	3	3	3	15	13	11	62	49	43	532	180	559	499	355	125	35	32	34	2
207.965		2	2	3	3	3	14	13	11	61	48	43	521	174	541	186	290	51	34	29	32	2
228.762		2	2	3	3	3	14	13	10	61	48	43	505	168	518	82	165	37	32	27	30	2
251.638		2	2	3	3	3	14	12	10	60	47	42	488	162	503	49	55	30	30	25	29	2
276.801		2	2	3	3	3	14	12	10	59	46	41	469	155	486	33	29	27	29	23	27
304.482		2	2	3	3	2	14	12	10	58	46	41	447	149	463	28	22	23	28	22	25
334.93		2	2	3	3	2	14	12	10	57	45	40	428	144	439	24	17	21	27	21	24
368.423		2	2	3	3	2	13	12	10	57	44	39	404	139	417	22	15	18	25	19	22
405.265		2	2	3	3	2	13	12	10	56	43	39	388	133	394	20	13	17	23	18	21
445.792		2	2	3	2	2	13	12	10	55	43	38	366	126	367	18	12	16	22	17	20
490.371		2	2	3	2	2	13	11	9	54	42	38	349	118	340	17	11	15	21	17	19
539.408		2	2	3	2	2	13	11	9	53	42	37	326	112	312	15	10	14	19	16	18
593.349		2	2	3	2	2	13	11	9	52	41	36	298	101	279	14	9	13	18	15	17
652.683		2	2	3	2	2	13	11	9	51	40	36	266	92	244	13	9	12	17	14	16
717.952		2	2	2	2	2	12	11	9	50	39	35	240	81	200	13	8	12	16	13	15
789.747		2	2	2	2	2	12	11	9	49	38	34	205	68	162	12	8	11	15	12	14
868.722		2	2	2	2	2	12	11	9	48	37	34	153	55	125	11	7	10	14	11	13
955.594		2	2	2	2	2	12	10	9	47	37	33	106	43	67	11	7	10	13	11	12
1051.15		2	2	2	2	2	12	10	9	46	36	32	43	27	19	10	6	9	12	10	11
1156.27		2	2	2	2	2	11	10	8	45	35	31	15	10	11	9	6	9	11	9	10
1271.89		2	2	2	2	2	11	10	8	44	34	30	10	5	8	9	6	8	10	8	9
1399.09		2	2	2	2	2	11	10	8	43	33	30	8	4	7	8	5	8	9	8	8
1538.99		2	2	2	2	2	11	10	8	42	33	29	7	3	6	8	5	7	8	7	8
1692.89		2	2	2	2	2	11	10	8	41	32	28	6	3	6	7	5	7	8	6	7
1862.18		2	2	2	2	2	11	9	8	40	31	28	5	3	5	7	4	6	7	6	6
2048.4		2	2	2	2	2	10	9	8	38	30	27	5	2	5	6	4	6	6	5	6
2253.24		2	2	2	2	2	10	9	7	37	29	26	5	2	4	6	4	6	5	5	5
2478.56		2	2	2	2	2	10	9	7	36	28	25	4	2	4	6	4	5	5	4	4
2726.42		2	2	2	2	2	10	9	7	34	26	24	4	2	4	5	3	5	4	4	4
2999.06		2	2	2	2	2	10	9	7	33	25	23	4	2	4	5	3	4	4	3	3
3298.97		2	2	2	2	2	10	8	7	31	24	22	3	2	3	4	3	4	3	3	3
3628.87		2	2	2	2	2	9	8	7	30	23	21	3	2	3	4	3	4	3	3	3
3991.75		2		2	2	2	9	8	7	28	22	20	3	2	3	4	3	3	2	2	2
4390.93		2		2	2	2	9	8	7	27	21	19	3		3	3	2	3	2	2	2
4830.02		2		2	2	2	9	8	6	25	19	18	3		3	3	2	3	2	2	2
5313.02		2		2	2	2	9	8	6	23	18	17	3		3	3	2	3	2	2
5844.32				2	2	2	8	7	6	21	16	16	2		2	3	2	2
6428.76				2	2	2	8	7	6	19	15	14	2		2	2	2	2
7071.63				2	2	2	8	7	6	17	13	13	2		2	2		2
7778.8				2	2	2	8	7	6	15	11	11	2		2	2		2
8556.68				2	2	2	8	7	6	12	9	9	2		2	2
9412.34				2	2		7	7	5	9	7	7	2		2
10353.6				2	2		7	6	5	5	4	5	2		2
11388.9				2			7	6	5	2	2	2	2
12527.8				2			7	6	5	2
13780.6				2			7	6	5
15158.7				2			6	6	5
16674.5							6	5	5
18342							6	5	4
20176.2							6	5	4
22193.8							5	5	4
24413.2							5	4	4
26854.5							5	4	4
29540							5	4	4
32494							4	4	3
35743.4							4	4	3
39317.7							4	3	3
43249.5							4	3	3
47574.4							3	3	3
52331.8							3	2	2
57565							3	2	2
63321.5							2	2	2
69653.7							2	2	2
76619.1							2

## Sheet: SI Fig 7
File	Target	total count	MBC count	max count	single count	double count	oMBC	gMBC	Sample_ID	media	dilution	endogenous	conc	MBCshift
SN-G1.fasta	IL1RA	42216	26809	9	16454	6814	100.408	8936.33	SN-G1	Buffer	1	FALSE	36.45	100.408
SN-G1.fasta	CRP	36610	23370	8	14428	5903	87.5281	7790	SN-G1	Buffer	1	FALSE	12150	87.5281
SN-G1.fasta	IL6	33786	21080	9	12662	5416	78.9513	7026.67	SN-G1	Buffer	1	FALSE	0.18225	78.9513
SN-G1.fasta	GDF	34046	22426	11	14428	5384	83.9925	7475.33	SN-G1	Buffer	1	FALSE	48.6	83.9925
SN-G2.fasta	IL1RA	48044	26597	14	14003	7111	120.348	26597	SN-G2	Buffer	1	FALSE	36.45	120.348
SN-G2.fasta	CRP	43232	24112	9	12825	6380	109.104	24112	SN-G2	Buffer	1	FALSE	12150	109.104
SN-G2.fasta	IL6	39407	21358	13	11085	5668	96.6425	21358	SN-G2	Buffer	1	FALSE	0.18225	96.6425
SN-G2.fasta	GDF	39688	22851	10	12622	6045	103.398	22851	SN-G2	Buffer	1	FALSE	48.6	103.398
SN-G3.fasta	IL1RA	44649	29021	9	18152	7393	186.032	5804.2	SN-G3	Buffer	1	FALSE	36.45	186.032
SN-G3.fasta	CRP	34280	22624	9	14462	5603	145.026	4524.8	SN-G3	Buffer	1	FALSE	12150	145.026
SN-G3.fasta	IL6	35957	22916	10	14086	5839	146.897	4583.2	SN-G3	Buffer	1	FALSE	0.18225	146.897
SN-G3.fasta	GDF	35131	23473	8	15317	5617	150.468	4694.6	SN-G3	Buffer	1	FALSE	48.6	150.468
SN-G4.fasta	IL1RA	4215	1307	18	391	237	4.46075	326.75	SN-G4	Buffer	9	FALSE	4.05	4.46075
SN-G4.fasta	CRP	42082	13011	21	3795	2647	44.4061	3252.75	SN-G4	Buffer	9	FALSE	1350	44.4061
SN-G4.fasta	IL6	15591	4625	22	1358	851	15.785	1156.25	SN-G4	Buffer	9	FALSE	0.02025	15.785
SN-G4.fasta	GDF	5170	1607	23	478	341	5.48464	401.75	SN-G4	Buffer	9	FALSE	5.4	5.48464
SN-G5.fasta	IL1RA	5609	1925	14	616	396	5	240.625	SN-G5	Buffer	9	FALSE	4.05	5
SN-G5.fasta	CRP	49734	17254	16	5470	3685	44.8156	2156.75	SN-G5	Buffer	9	FALSE	1350	44.8156
SN-G5.fasta	IL6	18664	6260	14	1970	1273	16.2597	782.5	SN-G5	Buffer	9	FALSE	0.02025	16.2597
SN-G5.fasta	GDF	6342	2301	17	799	501	5.97662	287.625	SN-G5	Buffer	9	FALSE	5.4	5.97662
SN-G7.fasta	IL1RA	847	190	16	40	32	0.457831	63.3333	SN-G7	Buffer	81	FALSE	0.45	0.457831
SN-G7.fasta	CRP	2035	521	16	143	72	1.25542	173.667	SN-G7	Buffer	81	FALSE	150	1.25542
SN-G7.fasta	IL6	14923	3307	26	763	457	7.96867	1102.33	SN-G7	Buffer	81	FALSE	0.00225	7.96867
SN-G7.fasta	GDF	858	222	14	67	29	0.53494	74	SN-G7	Buffer	81	FALSE	0.6	0.53494
SN-G8.fasta	IL1RA	1123	233	38	69	27	0.487448	33.2857	SN-G8	Buffer	81	FALSE	0.45	0.487448
SN-G8.fasta	CRP	3350	693	24	172	95	1.44979	99	SN-G8	Buffer	81	FALSE	150	1.44979
SN-G8.fasta	IL6	22713	4423	27	941	493	9.25314	631.857	SN-G8	Buffer	81	FALSE	0.00225	9.25314
SN-G8.fasta	GDF	1272	282	28	63	45	0.589958	40.2857	SN-G8	Buffer	81	FALSE	0.6	0.589958
SN-G9.fasta	IL1RA	746	186	15	47	28	0.405229	62	SN-G9	Buffer	81	FALSE	0.45	0.405229
SN-G9.fasta	CRP	2368	585	18	154	79	1.27451	195	SN-G9	Buffer	81	FALSE	150	1.27451
SN-G9.fasta	IL6	14817	3525	26	769	520	7.67974	1175	SN-G9	Buffer	81	FALSE	0.00225	7.67974
SN-G9.fasta	GDF	1105	276	23	84	36	0.601307	92	SN-G9	Buffer	81	FALSE	0.6	0.601307
SN-G10.fasta	IL1RA	145	39	14	15	6	0.0921986	7.8	SN-G10	Buffer	729	FALSE	0.05	0.0921986
SN-G10.fasta	CRP	143	40	33	23	3	0.0945626	8	SN-G10	Buffer	729	FALSE	16.6667	0.0945626
SN-G10.fasta	IL6	15688	3318	31	726	401	7.84397	663.6	SN-G10	Buffer	729	FALSE	0.00025	7.84397
SN-G10.fasta	GDF	92	32	12	16	3	0.0756501	6.4	SN-G10	Buffer	729	FALSE	0.0666667	0.0756501
SN-G11.fasta	IL1RA	297	66	24	21	6	0.179837	13.2	SN-G11	Buffer	729	FALSE	0.05	0.179837
SN-G11.fasta	CRP	153	41	22	19	3	0.111717	8.2	SN-G11	Buffer	729	FALSE	16.6667	0.111717
SN-G11.fasta	IL6	18364	4039	23	893	549	11.0054	807.8	SN-G11	Buffer	729	FALSE	0.00025	11.0054
SN-G11.fasta	GDF	152	35	22	11	6	0.0953679	7	SN-G11	Buffer	729	FALSE	0.0666667	0.0953679
SN-G12.fasta	IL1RA	97	32	7	7	8	0.108844	16	SN-G12	Buffer	729	FALSE	0.05	0.108844
SN-G12.fasta	CRP	39	23	4	14	4	0.0782313	11.5	SN-G12	Buffer	729	FALSE	16.6667	0.0782313
SN-G12.fasta	IL6	8413	2514	21	737	469	8.55102	1257	SN-G12	Buffer	729	FALSE	0.00025	8.55102
SN-G12.fasta	GDF	72	20	15	8	1	0.0680272	10	SN-G12	Buffer	729	FALSE	0.0666667	0.0680272
SN-H1.fasta	IL1RA	19926	7166	16	2309	1641	19.008	796.222	SN-H1	Buffer	3	FALSE	12.15	19.008
SN-H1.fasta	CRP	57316	21218	21	7226	4882	56.2812	2357.56	SN-H1	Buffer	3	FALSE	4050	56.2812
SN-H1.fasta	IL6	31386	11159	16	3656	2446	29.5995	1239.89	SN-H1	Buffer	3	FALSE	0.06075	29.5995
SN-H1.fasta	GDF	16422	6440	15	2386	1530	17.0822	715.556	SN-H1	Buffer	3	FALSE	16.2	17.0822
SN-H2.fasta	IL1RA	20724	7403	15	2460	1615	24.7592	1480.6	SN-H2	Buffer	3	FALSE	12.15	24.7592
SN-H2.fasta	CRP	53223	19569	16	6584	4515	65.4482	3913.8	SN-H2	Buffer	3	FALSE	4050	65.4482
SN-H2.fasta	IL6	36129	12501	20	4064	2651	41.8094	2500.2	SN-H2	Buffer	3	FALSE	0.06075	41.8094
SN-H2.fasta	GDF	18575	7044	21	2565	1519	23.5585	1408.8	SN-H2	Buffer	3	FALSE	16.2	23.5585
SN-H3.fasta	IL1RA	12164	6600	10	3406	1750	37.7143	1650	SN-H3	Buffer	3	FALSE	12.15	37.7143
SN-H3.fasta	CRP	31258	17149	13	8987	4585	97.9943	4287.25	SN-H3	Buffer	3	FALSE	4050	97.9943
SN-H3.fasta	IL6	19653	10132	13	5002	2640	57.8971	2533	SN-H3	Buffer	3	FALSE	0.06075	57.8971
SN-H3.fasta	GDF	10556	5939	10	3247	1507	33.9371	1484.75	SN-H3	Buffer	3	FALSE	16.2	33.9371
SN-H4.fasta	IL1RA	1364	379	17	113	69	1.4037	42.1111	SN-H4	Buffer	27	FALSE	1.35	1.4037
SN-H4.fasta	CRP	10589	2805	22	735	468	10.3889	311.667	SN-H4	Buffer	27	FALSE	450	10.3889
SN-H4.fasta	IL6	12420	3080	26	776	497	11.4074	342.222	SN-H4	Buffer	27	FALSE	0.00675	11.4074
SN-H4.fasta	GDF	1674	434	25	119	67	1.60741	48.2222	SN-H4	Buffer	27	FALSE	1.8	1.60741
SN-H5.fasta	IL1RA	2691	580	21	127	72	1.45363	52.7273	SN-H5	Buffer	27	FALSE	1.35	1.45363
SN-H5.fasta	CRP	17879	3951	27	884	535	9.90226	359.182	SN-H5	Buffer	27	FALSE	450	9.90226
SN-H5.fasta	IL6	27949	5871	23	1328	721	14.7143	533.727	SN-H5	Buffer	27	FALSE	0.00675	14.7143
SN-H5.fasta	GDF	3197	753	38	188	104	1.88722	68.4545	SN-H5	Buffer	27	FALSE	1.8	1.88722
SN-H6.fasta	IL1RA	2326	708	15	203	138	1.83896	141.6	SN-H6	Buffer	27	FALSE	1.35	1.83896
SN-H6.fasta	CRP	12027	3821	16	1114	755	9.92468	764.2	SN-H6	Buffer	27	FALSE	450	9.92468
SN-H6.fasta	IL6	30288	8872	18	2443	1573	23.0442	1774.4	SN-H6	Buffer	27	FALSE	0.00675	23.0442
SN-H6.fasta	GDF	2418	799	31	235	178	2.07532	159.8	SN-H6	Buffer	27	FALSE	1.8	2.07532
SN-H7.fasta	IL1RA	296	69	12	19	9	0.188525	11.5	SN-H7	Buffer	243	FALSE	0.15	0.188525
SN-H7.fasta	CRP	502	112	18	32	10	0.306011	18.6667	SN-H7	Buffer	243	FALSE	50	0.306011
SN-H7.fasta	IL6	19032	3843	29	885	413	10.5	640.5	SN-H7	Buffer	243	FALSE	0.00075	10.5
SN-H7.fasta	GDF	483	109	23	29	17	0.297814	18.1667	SN-H7	Buffer	243	FALSE	0.2	0.297814
SN-H8.fasta	IL1RA	322	70	14	16	10	0.150538	10	SN-H8	Buffer	243	FALSE	0.15	0.150538
SN-H8.fasta	CRP	538	115	37	31	12	0.247312	16.4286	SN-H8	Buffer	243	FALSE	50	0.247312
SN-H8.fasta	IL6	26059	5404	28	1199	651	11.6215	772	SN-H8	Buffer	243	FALSE	0.00075	11.6215
SN-H8.fasta	GDF	466	92	30	23	11	0.197849	13.1429	SN-H8	Buffer	243	FALSE	0.2	0.197849
SN-H9.fasta	IL1RA	330	81	12	17	14	0.175325	16.2	SN-H9	Buffer	243	FALSE	0.15	0.175325
SN-H9.fasta	CRP	398	118	18	51	13	0.255411	23.6	SN-H9	Buffer	243	FALSE	50	0.255411
SN-H9.fasta	IL6	14579	3193	21	702	415	6.91126	638.6	SN-H9	Buffer	243	FALSE	0.00075	6.91126
SN-H9.fasta	GDF	457	86	60	24	8	0.186147	17.2	SN-H9	Buffer	243	FALSE	0.2	0.186147
SN-H10.fasta	IL1RA	217	40	17	7	5	0.103359	3.33333	SN-H10	Buffer	0	FALSE	0	0.103359
SN-H10.fasta	CRP	13	13	1	13	0	0.0335917	1.08333	SN-H10	Buffer	0	FALSE	0	0.0335917
SN-H10.fasta	IL6	12311	2743	40	601	407	7.08786	228.583	SN-H10	Buffer	0	FALSE	0	7.08786
SN-H10.fasta	GDF	103	11	22	3	0	0.0284238	0.916667	SN-H10	Buffer	0	FALSE	0	0.0284238
SN-H11.fasta	IL1RA	102	24	12	7	1	0.0555556	4.8	SN-H11	Buffer	0	FALSE	0	0.0555556
SN-H11.fasta	CRP	13	13	1	13	0	0.0300926	2.6	SN-H11	Buffer	0	FALSE	0	0.0300926
SN-H11.fasta	IL6	20421	3934	23	842	408	9.10648	786.8	SN-H11	Buffer	0	FALSE	0	9.10648
SN-H11.fasta	GDF	2	2	1	2	0	0.00462963	0.4	SN-H11	Buffer	0	FALSE	0	0.00462963
SN-H12.fasta	IL1RA	100	29	9	12	5	0.084058	29	SN-H12	Buffer	0	FALSE	0	0.084058
SN-H12.fasta	CRP	12	12	1	12	0	0.0347826	12	SN-H12	Buffer	0	FALSE	0	0.0347826
SN-H12.fasta	IL6	22429	5322	23	1256	812	15.4261	5322	SN-H12	Buffer	0	FALSE	0	15.4261
SN-H12.fasta	GDF	68	7	25	1	1	0.0202899	7	SN-H12	Buffer	0	FALSE	0	0.0202899

[truncated: 2 more sheets: SI Fig 8, Tuning Heuristic Data]
